# Supplementary material for: Gut microbiota and its influence on the Gut-Brain axis in comparison with chemotherapy patients and cancer-free control data in Breast cancer—A computational perspective
Source: PLoS One. 2025 Jun 3;20(6):e0324742. doi: 10.1371/journal.pone.0324742 (PMC12132997; doi:10.1371/journal.pone.0324742)
Supplement: S1 Table — (XLSX) [file pone.0324742.s001.xlsx]

## Sheet: Supplementary_Table1
Run	annual_income	Assay Type	AvgSpotLen	barcode (exp)	Bases	BioProject	BioSample	Bytes	center_name (exp)	Center Name	center_project_name (exp)	cesd_total_categorical	cesd_total_score	chemotherapy	collection_timestamp	Consent	consumes_etoh	DATASTORE filetype	DATASTORE provider	DATASTORE region	date_dx	elevation	employment_status	empo_1	empo_2	empo_3	empo_4	ENA-FIRST-PUBLIC (run)	ENA-FIRST-PUBLIC	ENA-LAST-UPDATE (run)	ENA-LAST-UPDATE	env_biome	env_feature	env_material	Env_package	Experiment	external_id	fact_c_ab_total	fact_c_r_com_total	fact_c_r_imp_total_categorical	fact_c_r_imp_total	fact_c_r_qol_total	fact_c_total	gender	host_age	host_age_units	host_body_habitat	host_body_mass_index	host_body_product
ERR9923116	$76,000-$100,000	AMPLICON	301	TAGACCGACTCC	5529671	PRJEB54599	SAMEA110279487	2714030	University of ColoradoBoulder BioFrontiers Institute	UNIVERSITY OF CALIFORNIA SAN DIEGO MICROBIOME INIT	CU Denver BC Microbiome	depressive symptomatology	16	Breast Cancer	43375	public	Y	fastq,run.zq,sra	gs,ncbi,s3	gs.us-east1,ncbi.public,s3.us-east-1	3/19/18	1609	Employed full-time (including self-employed)	Host-associated	Host-associated (non-saline)	Animal (non-saline)	Animal distal gut (non-saline)	44750	44750	44750	44750	urban biome	human-associated habitat	feces	human-gut	ERX9466809	SAMEA110279487	23	0	No Cognitive Impairment	72	15	126	female	35	years	UBERON:feces	not collected	UBERON:feces
ERR9923117	$100,000+	AMPLICON	301	TTCCCACCCATT	52333967	PRJEB54599	SAMEA110279488	25974888	University of ColoradoBoulder BioFrontiers Institute	UNIVERSITY OF CALIFORNIA SAN DIEGO MICROBIOME INIT	CU Denver BC Microbiome	no depression	2	Healthy Control	43506	public	Y	fastq,run.zq,sra	gs,ncbi,s3	gs.us-east1,ncbi.public,s3.us-east-1	not applicable	1609	Employed full-time (including self-employed)	Host-associated	Host-associated (non-saline)	Animal (non-saline)	Animal distal gut (non-saline)	44750	44750	44750	44750	urban biome	human-associated habitat	feces	human-gut	ERX9466810	SAMEA110279488	34	0	No Cognitive Impairment	74	16	140	female	58	years	UBERON:feces	not collected	UBERON:feces
ERR9923118	$51,000-$75,000	AMPLICON	301	GGTCCTTCCCGA	58589048	PRJEB54599	SAMEA110279489	28878464	University of ColoradoBoulder BioFrontiers Institute	UNIVERSITY OF CALIFORNIA SAN DIEGO MICROBIOME INIT	CU Denver BC Microbiome	no depression	3	Healthy Control	43448	public	N	fastq,run.zq,sra	gs,ncbi,s3	gs.us-east1,ncbi.public,s3.us-east-1	not applicable	1609	Employed full-time (including self-employed)	Host-associated	Host-associated (non-saline)	Animal (non-saline)	Animal distal gut (non-saline)	44750	44750	44750	44750	urban biome	human-associated habitat	feces	human-gut	ERX9466811	SAMEA110279489	19	0	Cognitive Impairment	52	10	97	female	32	years	UBERON:feces	not collected	UBERON:feces
ERR9923119	$100,000+	AMPLICON	301	TTCCGAATCGGC	76370322	PRJEB54599	SAMEA110279490	37613919	University of ColoradoBoulder BioFrontiers Institute	UNIVERSITY OF CALIFORNIA SAN DIEGO MICROBIOME INIT	CU Denver BC Microbiome	no depression	0	Breast Cancer	43655	public	N	fastq,run.zq,sra	gs,ncbi,s3	gs.us-east1,ncbi.public,s3.us-east-1	5/15/18	1609	Employed full-time (including self-employed)	Host-associated	Host-associated (non-saline)	Animal (non-saline)	Animal distal gut (non-saline)	44750	44750	44750	44750	urban biome	human-associated habitat	feces	human-gut	ERX9466812	SAMEA110279490	21	1	Cognitive Impairment	58	10	104	female	36	years	UBERON:feces	not collected	UBERON:feces
ERR9923120	$76,000-$100,000	AMPLICON	301	GCATGTCGAAAT	85812993	PRJEB54599	SAMEA110279491	42265547	University of ColoradoBoulder BioFrontiers Institute	UNIVERSITY OF CALIFORNIA SAN DIEGO MICROBIOME INIT	CU Denver BC Microbiome	no depression	7	Healthy Control	43466	public	Y	fastq,run.zq,sra	gs,ncbi,s3	gs.us-east1,ncbi.public,s3.us-east-1	not applicable	1609	Employed full-time (including self-employed)	Host-associated	Host-associated (non-saline)	Animal (non-saline)	Animal distal gut (non-saline)	44750	44750	44750	44750	urban biome	human-associated habitat	feces	human-gut	ERX9466813	SAMEA110279491	33	1	No Cognitive Impairment	73	16	137	female	31	years	UBERON:feces	not collected	UBERON:feces
ERR9923121	$76,000-$100,000	AMPLICON	301	GAAGATCTATCG	24380699	PRJEB54599	SAMEA110279492	11882606	University of ColoradoBoulder BioFrontiers Institute	UNIVERSITY OF CALIFORNIA SAN DIEGO MICROBIOME INIT	CU Denver BC Microbiome	no depression	13	Breast Cancer	43474	public	Y	fastq,run.zq,sra	gs,ncbi,s3	gs.us-east1,ncbi.public,s3.us-east-1	11/30/17	1609	Employed full-time (including self-employed)	Host-associated	Host-associated (non-saline)	Animal (non-saline)	Animal distal gut (non-saline)	44750	44750	44750	44750	urban biome	human-associated habitat	feces	human-gut	ERX9466814	SAMEA110279492	27	0	No Cognitive Impairment	69	16	128	female	42	years	UBERON:feces	not collected	UBERON:feces
ERR9923122	$26,000-$50,000	AMPLICON	301	CACTAGACCCAC	50949367	PRJEB54599	SAMEA110279493	25554393	University of ColoradoBoulder BioFrontiers Institute	UNIVERSITY OF CALIFORNIA SAN DIEGO MICROBIOME INIT	CU Denver BC Microbiome	no depression	0	Healthy Control	43489	public	Y	fastq,run.zq,sra	gs,ncbi,s3	gs.us-east1,ncbi.public,s3.us-east-1	not applicable	1609	Employed full-time (including self-employed)	Host-associated	Host-associated (non-saline)	Animal (non-saline)	Animal distal gut (non-saline)	44750	44750	44750	44750	urban biome	human-associated habitat	feces	human-gut	ERX9466815	SAMEA110279493	36	0	No Cognitive Impairment	75	16	143	female	33	years	UBERON:feces	not collected	UBERON:feces
ERR9923123	$100,000+	AMPLICON	301	AGTTATTCTAGT	80288439	PRJEB54599	SAMEA110279494	40014547	University of ColoradoBoulder BioFrontiers Institute	UNIVERSITY OF CALIFORNIA SAN DIEGO MICROBIOME INIT	CU Denver BC Microbiome	depressive symptomatology	18	Breast Cancer	43551	public	Y	fastq,run.zq,sra	gs,ncbi,s3	gs.us-east1,ncbi.public,s3.us-east-1	43196	1609	Employed full-time (including self-employed)	Host-associated	Host-associated (non-saline)	Animal (non-saline)	Animal distal gut (non-saline)	44750	44750	44750	44750	urban biome	human-associated habitat	feces	human-gut	ERX9466816	SAMEA110279494	23	1	Cognitive Impairment	53	11	102	female	63	years	UBERON:feces	not collected	UBERON:feces
ERR9923124	$76,000-$100,000	AMPLICON	301	CACATTCTATAA	74247068	PRJEB54599	SAMEA110279495	35763009	University of ColoradoBoulder BioFrontiers Institute	UNIVERSITY OF CALIFORNIA SAN DIEGO MICROBIOME INIT	CU Denver BC Microbiome	depressive symptomatology	19	Breast Cancer	43553	public	Y	fastq,run.zq,sra	gs,ncbi,s3	gs.us-east1,ncbi.public,s3.us-east-1	9/22/18	1609	Employed part-time (including self-employed)	Host-associated	Host-associated (non-saline)	Animal (non-saline)	Animal distal gut (non-saline)	44750	44750	44750	44750	urban biome	human-associated habitat	feces	human-gut	ERX9466817	SAMEA110279495	20	0	Cognitive Impairment	48	10	94	female	57	years	UBERON:feces	not collected	UBERON:feces
ERR9923125	$26,000-$50,000	AMPLICON	301	GCGTTAACCCAA	92445829	PRJEB54599	SAMEA110279496	44115622	University of ColoradoBoulder BioFrontiers Institute	UNIVERSITY OF CALIFORNIA SAN DIEGO MICROBIOME INIT	CU Denver BC Microbiome	no depression	10	Breast Cancer	43535	public	N	fastq,run.zq,sra	gs,ncbi,s3	gs.us-east1,ncbi.public,s3.us-east-1	43436	1609	Retired	Host-associated	Host-associated (non-saline)	Animal (non-saline)	Animal distal gut (non-saline)	44750	44750	44750	44750	urban biome	human-associated habitat	feces	human-gut	ERX9466818	SAMEA110279496	15	0	Cognitive Impairment	46	14	91	female	60	years	UBERON:feces	not collected	UBERON:feces
ERR9923126	$100,000+	AMPLICON	301	TTCGACTAATAT	89361482	PRJEB54599	SAMEA110279497	43286170	University of ColoradoBoulder BioFrontiers Institute	UNIVERSITY OF CALIFORNIA SAN DIEGO MICROBIOME INIT	CU Denver BC Microbiome	no depression	12	Breast Cancer	not provided	public	Y	fastq,run.zq,sra	gs,ncbi,s3	gs.us-east1,ncbi.public,s3.us-east-1	43230	1609	Employed part-time (including self-employed)	Host-associated	Host-associated (non-saline)	Animal (non-saline)	Animal distal gut (non-saline)	44750	44750	44750	44750	urban biome	human-associated habitat	feces	human-gut	ERX9466819	SAMEA110279497	26	0	No Cognitive Impairment	66	15	123	female	52	years	UBERON:feces	not collected	UBERON:feces
ERR9923127	$100,000+	AMPLICON	301	ATCGCCGCCTTG	19322394	PRJEB54599	SAMEA110279498	9500950	University of ColoradoBoulder BioFrontiers Institute	UNIVERSITY OF CALIFORNIA SAN DIEGO MICROBIOME INIT	CU Denver BC Microbiome	no depression	9	Breast Cancer	not provided	public	N	fastq,run.zq,sra	gs,ncbi,s3	gs.us-east1,ncbi.public,s3.us-east-1	43406	1609	Employed full-time (including self-employed)	Host-associated	Host-associated (non-saline)	Animal (non-saline)	Animal distal gut (non-saline)	44750	44750	44750	44750	urban biome	human-associated habitat	feces	human-gut	ERX9466820	SAMEA110279498	27	0	No Cognitive Impairment	61	1	105	female	51	years	UBERON:feces	not collected	UBERON:feces
ERR9923128	$76,000-$100,000	AMPLICON	301	AGCCAGTCATAC	58395505	PRJEB54599	SAMEA110279499	28835702	University of ColoradoBoulder BioFrontiers Institute	UNIVERSITY OF CALIFORNIA SAN DIEGO MICROBIOME INIT	CU Denver BC Microbiome	no depression	7	Healthy Control	not provided	public	Y	fastq,run.zq,sra	gs,ncbi,s3	gs.us-east1,ncbi.public,s3.us-east-1	not applicable	1609	Employed full-time (including self-employed)	Host-associated	Host-associated (non-saline)	Animal (non-saline)	Animal distal gut (non-saline)	44750	44750	44750	44750	urban biome	human-associated habitat	feces	human-gut	ERX9466821	SAMEA110279499	33	0	No Cognitive Impairment	71	14	134	female	58	years	UBERON:feces	not collected	UBERON:feces
ERR9923129	$100,000+	AMPLICON	301	TGGTTTCGAAGA	70363566	PRJEB54599	SAMEA110279500	34647046	University of ColoradoBoulder BioFrontiers Institute	UNIVERSITY OF CALIFORNIA SAN DIEGO MICROBIOME INIT	CU Denver BC Microbiome	depressive symptomatology	26	Breast Cancer	43616	public	Y	fastq,run.zq,sra	gs,ncbi,s3	gs.us-east1,ncbi.public,s3.us-east-1	43259	1609	Employed full-time (including self-employed)	Host-associated	Host-associated (non-saline)	Animal (non-saline)	Animal distal gut (non-saline)	44750	44750	44750	44750	urban biome	human-associated habitat	feces	human-gut	ERX9466822	SAMEA110279500	19	1	Cognitive Impairment	52	13	99	female	40	years	UBERON:feces	not collected	UBERON:feces
ERR9923130	$100,000+	AMPLICON	301	GTAGGTGCTTAC	82892691	PRJEB54599	SAMEA110279501	40859652	University of ColoradoBoulder BioFrontiers Institute	UNIVERSITY OF CALIFORNIA SAN DIEGO MICROBIOME INIT	CU Denver BC Microbiome	no depression	10	Breast Cancer	43729	public	N	fastq,run.zq,sra	gs,ncbi,s3	gs.us-east1,ncbi.public,s3.us-east-1	43112	1609	Retired	Host-associated	Host-associated (non-saline)	Animal (non-saline)	Animal distal gut (non-saline)	44750	44750	44750	44750	urban biome	human-associated habitat	feces	human-gut	ERX9466823	SAMEA110279501	30	1	No Cognitive Impairment	66	12	123	female	64	years	UBERON:feces	not collected	UBERON:feces
ERR9923131	$26,000-$50,000	AMPLICON	301	TCCGACCCGATC	40040826	PRJEB54599	SAMEA110279502	19201142	University of ColoradoBoulder BioFrontiers Institute	UNIVERSITY OF CALIFORNIA SAN DIEGO MICROBIOME INIT	CU Denver BC Microbiome	no depression	12	Healthy Control	43589	public	Y	fastq,run.zq,sra	gs,ncbi,s3	gs.us-east1,ncbi.public,s3.us-east-1	not applicable	1609	Employed full-time (including self-employed)	Host-associated	Host-associated (non-saline)	Animal (non-saline)	Animal distal gut (non-saline)	44750	44750	44750	44750	urban biome	human-associated habitat	feces	human-gut	ERX9466824	SAMEA110279502	27	0	No Cognitive Impairment	67	16	126	female	24	years	UBERON:feces	not collected	UBERON:feces
ERR9923132	$51,000-$75,000	AMPLICON	301	CGGCGATGAAAG	80550610	PRJEB54599	SAMEA110279503	40453645	University of ColoradoBoulder BioFrontiers Institute	UNIVERSITY OF CALIFORNIA SAN DIEGO MICROBIOME INIT	CU Denver BC Microbiome	no depression	9	Breast Cancer	43635	public	N	fastq,run.zq,sra	gs,ncbi,s3	gs.us-east1,ncbi.public,s3.us-east-1	10/13/18	1609	Employed full-time (including self-employed)	Host-associated	Host-associated (non-saline)	Animal (non-saline)	Animal distal gut (non-saline)	44750	44750	44750	44750	urban biome	human-associated habitat	feces	human-gut	ERX9466825	SAMEA110279503	13	5	Cognitive Impairment	32	6	62	female	66	years	UBERON:feces	not collected	UBERON:feces
ERR9923133	$51,000-$75,000	AMPLICON	301	GACCACTGCTGT	67779481	PRJEB54599	SAMEA110279504	33270150	University of ColoradoBoulder BioFrontiers Institute	UNIVERSITY OF CALIFORNIA SAN DIEGO MICROBIOME INIT	CU Denver BC Microbiome	depressive symptomatology	16	Breast Cancer	43628	public	Y	fastq,run.zq,sra	gs,ncbi,s3	gs.us-east1,ncbi.public,s3.us-east-1	10/31/18	1609	Employed full-time (including self-employed)	Host-associated	Host-associated (non-saline)	Animal (non-saline)	Animal distal gut (non-saline)	44750	44750	44750	44750	urban biome	human-associated habitat	feces	human-gut	ERX9466826	SAMEA110279504	12	0	Cognitive Impairment	57	12	97	female	61	years	UBERON:feces	not collected	UBERON:feces
ERR9923134	$76,000-$100,000	AMPLICON	301	AATCATTTGTAA	72990092	PRJEB54599	SAMEA110279505	36270708	University of ColoradoBoulder BioFrontiers Institute	UNIVERSITY OF CALIFORNIA SAN DIEGO MICROBIOME INIT	CU Denver BC Microbiome	no depression	13	Breast Cancer	43654	public	Y	fastq,run.zq,sra	gs,ncbi,s3	gs.us-east1,ncbi.public,s3.us-east-1	12/17/18	1609	Employed full-time (including self-employed)	Host-associated	Host-associated (non-saline)	Animal (non-saline)	Animal distal gut (non-saline)	44750	44750	44750	44750	urban biome	human-associated habitat	feces	human-gut	ERX9466827	SAMEA110279505	24	1	Cognitive Impairment	56	13	108	female	30	years	UBERON:feces	not collected	UBERON:feces
ERR9923135	$100,000+	AMPLICON	301	TAGTGTCGGATC	7560217	PRJEB54599	SAMEA110279506	3729814	University of ColoradoBoulder BioFrontiers Institute	UNIVERSITY OF CALIFORNIA SAN DIEGO MICROBIOME INIT	CU Denver BC Microbiome	no depression	12	Breast Cancer	43679	public	Y	fastq,run.zq,sra	gs,ncbi,s3	gs.us-east1,ncbi.public,s3.us-east-1	43143	1609	Employed part-time (including self-employed)	Host-associated	Host-associated (non-saline)	Animal (non-saline)	Animal distal gut (non-saline)	44750	44750	44750	44750	urban biome	human-associated habitat	feces	human-gut	ERX9466828	SAMEA110279506	28	4	Cognitive Impairment	57	12	109	female	67	years	UBERON:feces	not collected	UBERON:feces
ERR9923136	$100,000+	AMPLICON	301	GTGTAATGTAGA	34106310	PRJEB54599	SAMEA110279507	16887194	University of ColoradoBoulder BioFrontiers Institute	UNIVERSITY OF CALIFORNIA SAN DIEGO MICROBIOME INIT	CU Denver BC Microbiome	no depression	2	Healthy Control	43689	public	Y	fastq,run.zq,sra	gs,ncbi,s3	gs.us-east1,ncbi.public,s3.us-east-1	not applicable	1609	Employed part-time (including self-employed)	Host-associated	Host-associated (non-saline)	Animal (non-saline)	Animal distal gut (non-saline)	44750	44750	44750	44750	urban biome	human-associated habitat	feces	human-gut	ERX9466829	SAMEA110279507	30	0	No Cognitive Impairment	68	16	130	female	74	years	UBERON:feces	not collected	UBERON:feces
ERR9923137	$26,000-$50,000	AMPLICON	301	CCGAAACGGAGC	13522425	PRJEB54599	SAMEA110279508	5901231	University of ColoradoBoulder BioFrontiers Institute	UNIVERSITY OF CALIFORNIA SAN DIEGO MICROBIOME INIT	CU Denver BC Microbiome	no depression	6	Healthy Control	43670	public	Y	fastq,run.zq,sra	gs,ncbi,s3	gs.us-east1,ncbi.public,s3.us-east-1	not applicable	1609	Employed full-time (including self-employed)	Host-associated	Host-associated (non-saline)	Animal (non-saline)	Animal distal gut (non-saline)	44750	44750	44750	44750	urban biome	human-associated habitat	feces	human-gut	ERX9466830	SAMEA110279508	36	0	No Cognitive Impairment	74	16	142	female	25	years	UBERON:feces	not collected	UBERON:feces
ERR9923138	$76,000-$100,000	AMPLICON	301	GTTGGGATCCTC	129794210	PRJEB54599	SAMEA110279509	63698805	University of ColoradoBoulder BioFrontiers Institute	UNIVERSITY OF CALIFORNIA SAN DIEGO MICROBIOME INIT	CU Denver BC Microbiome	no depression	5	Breast Cancer	43717	public	Y	fastq,run.zq,sra	gs,ncbi,s3	gs.us-east1,ncbi.public,s3.us-east-1	43557	1609	Employed full-time (including self-employed)	Host-associated	Host-associated (non-saline)	Animal (non-saline)	Animal distal gut (non-saline)	44750	44750	44750	44750	urban biome	human-associated habitat	feces	human-gut	ERX9466831	SAMEA110279509	27	0	Cognitive Impairment	54	12	109	female	59	years	UBERON:feces	not collected	UBERON:feces
ERR9923139	$100,000+	AMPLICON	301	TTCACGCGCCCA	58784397	PRJEB54599	SAMEA110279510	27880571	University of ColoradoBoulder BioFrontiers Institute	UNIVERSITY OF CALIFORNIA SAN DIEGO MICROBIOME INIT	CU Denver BC Microbiome	no depression	10	Healthy Control	43856	public	Y	fastq,run.zq,sra	gs,ncbi,s3	gs.us-east1,ncbi.public,s3.us-east-1	not applicable	1609	Employed full-time (including self-employed)	Host-associated	Host-associated (non-saline)	Animal (non-saline)	Animal distal gut (non-saline)	44750	44750	44750	44750	urban biome	human-associated habitat	feces	human-gut	ERX9466832	SAMEA110279510	26	1	No Cognitive Impairment	63	15	119	female	43	years	UBERON:feces	not collected	UBERON:feces
ERR9923140	$100,000+	AMPLICON	301	TCACTGCTAGGA	61535236	PRJEB54599	SAMEA110279511	30594821	University of ColoradoBoulder BioFrontiers Institute	UNIVERSITY OF CALIFORNIA SAN DIEGO MICROBIOME INIT	CU Denver BC Microbiome	no depression	0	Healthy Control	43154	public	Y	fastq,run.zq,sra	gs,ncbi,s3	gs.us-east1,ncbi.public,s3.us-east-1	not applicable	1609	Employed full-time (including self-employed)	Host-associated	Host-associated (non-saline)	Animal (non-saline)	Animal distal gut (non-saline)	44750	44750	44750	44750	urban biome	human-associated habitat	feces	human-gut	ERX9466833	SAMEA110279511	34	0	No Cognitive Impairment	70	16	136	female	36	years	UBERON:feces	not collected	UBERON:feces
ERR9923141	$26,000-$50,000	AMPLICON	301	TCAAGCAATACG	44553418	PRJEB54599	SAMEA110279512	22955793	University of ColoradoBoulder BioFrontiers Institute	UNIVERSITY OF CALIFORNIA SAN DIEGO MICROBIOME INIT	CU Denver BC Microbiome	no depression	7	Breast Cancer	43521	public	N	fastq,run.zq,sra	gs,ncbi,s3	gs.us-east1,ncbi.public,s3.us-east-1	43376	1609	Employed full-time (including self-employed)	Host-associated	Host-associated (non-saline)	Animal (non-saline)	Animal distal gut (non-saline)	44750	44750	44750	44750	urban biome	human-associated habitat	feces	human-gut	ERX9466834	SAMEA110279512	22	2	No Cognitive Impairment	67	7	110	female	59	years	UBERON:feces	not collected	UBERON:feces
ERR9923142	$100,000+	AMPLICON	301	ATACTGAGTGAA	54037326	PRJEB54599	SAMEA110279513	27605509	University of ColoradoBoulder BioFrontiers Institute	UNIVERSITY OF CALIFORNIA SAN DIEGO MICROBIOME INIT	CU Denver BC Microbiome	no depression	2	Healthy Control	43820	public	Y	fastq,run.zq,sra	gs,ncbi,s3	gs.us-east1,ncbi.public,s3.us-east-1	not applicable	1609	Employed full-time (including self-employed)	Host-associated	Host-associated (non-saline)	Animal (non-saline)	Animal distal gut (non-saline)	44750	44750	44750	44750	urban biome	human-associated habitat	feces	human-gut	ERX9466835	SAMEA110279513	27	0	No Cognitive Impairment	66	15	124	female	54	years	UBERON:feces	not collected	UBERON:feces
ERR9923143	$100,000+	AMPLICON	301	TACACGCTGATG	11824785	PRJEB54599	SAMEA110279514	5708424	University of ColoradoBoulder BioFrontiers Institute	UNIVERSITY OF CALIFORNIA SAN DIEGO MICROBIOME INIT	CU Denver BC Microbiome	no depression	1	Healthy Control	43738	public	Y	fastq,run.zq,sra	gs,ncbi,s3	gs.us-east1,ncbi.public,s3.us-east-1	not applicable	1609	Employed full-time (including self-employed)	Host-associated	Host-associated (non-saline)	Animal (non-saline)	Animal distal gut (non-saline)	44750	44750	44750	44750	urban biome	human-associated habitat	feces	human-gut	ERX9466836	SAMEA110279514	34	0	No Cognitive Impairment	73	16	139	female	40	years	UBERON:feces	not collected	UBERON:feces
ERR9923144	$100,000+	AMPLICON	301	TCTCCTAGGCGC	67475471	PRJEB54599	SAMEA110279515	33702546	University of ColoradoBoulder BioFrontiers Institute	UNIVERSITY OF CALIFORNIA SAN DIEGO MICROBIOME INIT	CU Denver BC Microbiome	depressive symptomatology	32	Breast Cancer	43836	public	Y	fastq,run.zq,sra	gs,ncbi,s3	gs.us-east1,ncbi.public,s3.us-east-1	3/30/18	1609	Retired	Host-associated	Host-associated (non-saline)	Animal (non-saline)	Animal distal gut (non-saline)	44750	44750	44750	44750	urban biome	human-associated habitat	feces	human-gut	ERX9466837	SAMEA110279515	14	1	Cognitive Impairment	41	9	79	female	57	years	UBERON:feces	not collected	UBERON:feces
ERR9923145	$100,000+	AMPLICON	301	AGTCTTAAAGGA	71633485	PRJEB54599	SAMEA110279516	35513487	University of ColoradoBoulder BioFrontiers Institute	UNIVERSITY OF CALIFORNIA SAN DIEGO MICROBIOME INIT	CU Denver BC Microbiome	no depression	2	Breast Cancer	43913	public	Y	fastq,run.zq,sra	gs,ncbi,s3	gs.us-east1,ncbi.public,s3.us-east-1	8/20/18	1609	Employed part-time (including self-employed)	Host-associated	Host-associated (non-saline)	Animal (non-saline)	Animal distal gut (non-saline)	44750	44750	44750	44750	urban biome	human-associated habitat	feces	human-gut	ERX9466838	SAMEA110279516	35	0	No Cognitive Impairment	71	16	138	female	54	years	UBERON:feces	not collected	UBERON:feces
ERR9923146	$51,000-$75,000	AMPLICON	301	TAATCATGTAAT	120219099	PRJEB54599	SAMEA110279517	58736938	University of ColoradoBoulder BioFrontiers Institute	UNIVERSITY OF CALIFORNIA SAN DIEGO MICROBIOME INIT	CU Denver BC Microbiome	no depression	13	Breast Cancer	43927	public	N	fastq,run.zq,sra	gs,ncbi,s3	gs.us-east1,ncbi.public,s3.us-east-1	43435	1609	Employed full-time (including self-employed)	Host-associated	Host-associated (non-saline)	Animal (non-saline)	Animal distal gut (non-saline)	44750	44750	44750	44750	urban biome	human-associated habitat	feces	human-gut	ERX9466839	SAMEA110279517	17	0	Cognitive Impairment	19	12	64	female	41	years	UBERON:feces	not collected	UBERON:feces
ERR9923147	$26,000-$50,000	AMPLICON	301	AGCTATGTATGG	75390567	PRJEB54599	SAMEA110279518	37110455	University of ColoradoBoulder BioFrontiers Institute	UNIVERSITY OF CALIFORNIA SAN DIEGO MICROBIOME INIT	CU Denver BC Microbiome	depressive symptomatology	24	Healthy Control	43418	public	N	fastq,run.zq,sra	gs,ncbi,s3	gs.us-east1,ncbi.public,s3.us-east-1	not applicable	1609	Full-time student	Host-associated	Host-associated (non-saline)	Animal (non-saline)	Animal distal gut (non-saline)	44750	44750	44750	44750	urban biome	human-associated habitat	feces	human-gut	ERX9466840	SAMEA110279518	36	0	No Cognitive Impairment	67	16	135	female	19	years	UBERON:feces	not collected	UBERON:feces
ERR9923148	$0-$25,000	AMPLICON	301	AAGGGTTAGTCT	75186188	PRJEB54599	SAMEA110279519	36698843	University of ColoradoBoulder BioFrontiers Institute	UNIVERSITY OF CALIFORNIA SAN DIEGO MICROBIOME INIT	CU Denver BC Microbiome	no depression	9	Healthy Control	43203	public	Y	fastq,run.zq,sra	gs,ncbi,s3	gs.us-east1,ncbi.public,s3.us-east-1	not applicable	1609	Employed part-time (including self-employed)	Host-associated	Host-associated (non-saline)	Animal (non-saline)	Animal distal gut (non-saline)	44750	44750	44750	44750	urban biome	human-associated habitat	feces	human-gut	ERX9466841	SAMEA110279519	34	1	No Cognitive Impairment	74	15	138	female	21	years	UBERON:feces	not collected	UBERON:feces
[truncated: 64 more columns]
