# Supplementary material for: Gut microbiota and its influence on the Gut-Brain axis in comparison with chemotherapy patients and cancer-free control data in Breast cancer—A computational perspective
Source: PLoS One. 2025 Jun 3;20(6):e0324742. doi: 10.1371/journal.pone.0324742 (PMC12132997; doi:10.1371/journal.pone.0324742)
Supplement: S2 Table — (XLSX) [file pone.0324742.s002.xlsx]

## Sheet: pvalue
	log2FC	logCPM	Pvalues	FDR
K08728	5.1911	2.2673	1.2078e-08	5.9555e-05
K09477	-7.0868	4.4257	1.6818e-07	0.00041465
K13794	-7.1675	5.0723	5.7106e-07	0.00042882
K13795	-7.1675	5.0723	5.7165e-07	0.00042882
K15976	4.8665	2.6852	6.842e-07	0.00042882
K01458	-6.7714	4.6851	7.46e-07	0.00042882
K17204	-5.7998	3.9465	7.8169e-07	0.00042882
K17203	-5.7998	3.9465	7.8205e-07	0.00042882
K17202	-5.7998	3.9465	7.8267e-07	0.00042882
K07649	-5.1507	6.7653	9.7357e-07	0.00045982
K17463	-6.487	4.443	1.1643e-06	0.00045982
K00108	-5.2677	6.922	1.1723e-06	0.00045982
K01857	-6.1516	6.1545	1.3068e-06	0.00045982
K13926	-5.9589	6.134	1.5265e-06	0.00045982
K08195	-6.0967	6.4094	1.6047e-06	0.00045982
K17468	-6.0605	4.4562	1.6704e-06	0.00045982
K17473	-6.5292	4.4402	1.6781e-06	0.00045982
K12944	-6.5292	4.4402	1.6785e-06	0.00045982
K06908	-4.8373	5.9267	1.9289e-06	0.00048722
K00883	-5.5	6.0682	1.9762e-06	0.00048722
K10985	-5.9937	3.8068	2.4382e-06	0.00053503
K00141	-6.1188	3.8232	2.5155e-06	0.00053503
K07774	-5.9591	6.3638	2.5601e-06	0.00053503
K00481	-6.0656	5.9855	2.7536e-06	0.00053503
K18554	4.6305	2.6874	2.8692e-06	0.00053503
K18478	-6.3561	4.3471	2.8858e-06	0.00053503
K02624	-5.7809	6.2766	3.2209e-06	0.00053503
K03381	-6.1117	3.8159	3.2959e-06	0.00053503
K03464	-6.1108	3.815	3.325e-06	0.00053503
K01856	-6.1108	3.815	3.3288e-06	0.00053503
K12661	-5.922	3.7802	3.3636e-06	0.00053503
K01908	-6.51	5.0714	3.5355e-06	0.0005448
K07345	-5.9793	7.7169	3.8538e-06	0.00056406
K16321	-6.1533	3.9615	3.8927e-06	0.00056406
K15773	-4.9178	3.8723	4.0036e-06	0.00056406
K07311	-5.1482	4.4124	4.1587e-06	0.00056963
K12528	-6.0504	3.7662	4.3933e-06	0.0005855
K17850	-6.3215	5.0853	4.613e-06	0.00059859
K01429	-3.737	7.0471	5.4014e-06	0.00060176
K06121	-5.0596	2.975	5.6268e-06	0.00060176
K00449	-5.7723	5.7176	5.7017e-06	0.00060176
K07283	-5.9562	4.4562	6.0034e-06	0.00060176
K07243	-3.3755	7.2208	6.1444e-06	0.00060176
K11200	-5.3048	4.1014	6.3955e-06	0.00060176
K07358	-6.0289	3.8985	6.6786e-06	0.00060176
K02280	-5.7215	5.8377	6.7375e-06	0.00060176
K08167	-5.1186	6.2146	6.8054e-06	0.00060176
K10986	-5.6361	3.8305	6.867e-06	0.00060176
K12240	-4.3538	1.5144	6.8931e-06	0.00060176
K13275	3.8459	3.058	6.9235e-06	0.00060176
K07665	-5.6369	7.1642	7.3365e-06	0.00060176
K02488	-4.7307	3.4751	7.4256e-06	0.00060176
K15722	-5.9525	4.4522	7.5798e-06	0.00060176
K11929	-5.9525	4.4522	7.5818e-06	0.00060176
K13630	-5.9525	4.4522	7.5831e-06	0.00060176
K16695	-5.9525	4.4522	7.5834e-06	0.00060176
K02972	-5.9525	4.4522	7.5851e-06	0.00060176
K12943	-5.9525	4.4522	7.5865e-06	0.00060176
K01169	-5.9525	4.4522	7.5869e-06	0.00060176
K19688	-5.9525	4.4522	7.5877e-06	0.00060176
K18140	-5.9525	4.4522	7.5895e-06	0.00060176
K19776	-5.9525	4.4522	7.5943e-06	0.00060176
K07795	-4.3054	6.4548	7.8092e-06	0.00060176
K09932	-5.8196	6.5604	7.8603e-06	0.00060176
K08996	-4.5591	6.1847	7.9323e-06	0.00060176
K09912	-5.675	5.8712	8.2503e-06	0.00061246
K18325	-5.9522	4.4517	8.3218e-06	0.00061246
K02298	-4.9922	6.8525	8.4468e-06	0.00061252
K19048	-5.5042	5.1836	8.9748e-06	0.00064137
K07351	-5.5365	5.9066	9.2797e-06	0.00065369
K11004	4.2724	2.4509	9.7061e-06	0.0006716
K00252	-5.189	5.9149	9.8064e-06	0.0006716
K00448	-5.7602	5.6843	1.0429e-05	0.00070444
K02299	-4.7388	6.9085	1.0894e-05	0.00070719
K13921	-4.8623	4.4349	1.0899e-05	0.00070719
K01631	-5.4461	5.7387	1.0941e-05	0.00070719
K07350	-5.5777	5.8634	1.1148e-05	0.00070719
K00261	-3.8339	4.7676	1.1263e-05	0.00070719
K07789	-5.2256	5.8876	1.1477e-05	0.00070719
K07788	-5.2224	5.8845	1.1552e-05	0.00070719
K07702	-5.9135	4.9318	1.1725e-05	0.00070719
K18923	-6.2536	5.9778	1.176e-05	0.00070719
K07644	-5.6565	7.2815	1.1974e-05	0.00071137
K10764	-5.9904	5.6722	1.2819e-05	0.00074694
K00529	-4.8678	3.3824	1.3026e-05	0.00074694
K02167	-5.5982	5.6913	1.3105e-05	0.00074694
K00880	-4.3979	4.5317	1.324e-05	0.00074694
K19096	-5.3613	3.1312	1.333e-05	0.00074694
K07349	-5.708	6.6514	1.3591e-05	0.00075298
K02234	-5.9575	5.6397	1.3896e-05	0.00076135
K01032	-5.8227	4.7768	1.4099e-05	0.000764
K01053	-5.3936	5.7176	1.4431e-05	0.00076721
K05560	-5.6086	5.8251	1.4613e-05	0.00076721
K02012	-1.7662	8.2986	1.4715e-05	0.00076721
K07810	-5.4229	4.6924	1.4781e-05	0.00076721
K02300	-4.7664	6.8586	1.508e-05	0.00076936
K06045	3.5618	1.2481	1.5845e-05	0.00076936
K10800	3.5618	1.2481	1.588e-05	0.00076936
K15331	3.5618	1.2481	1.5888e-05	0.00076936
K18094	3.5618	1.2481	1.5918e-05	0.00076936
K18095	3.5618	1.2481	1.5932e-05	0.00076936
K18783	4.0614	2.4314	1.598e-05	0.00076936
K17464	-3.9042	4.8792	1.6078e-05	0.00076936
K06906	-5.6818	6.5719	1.6344e-05	0.00076936
K03187	-2.8853	7.1714	1.651e-05	0.00076936
K03190	-2.8767	7.1733	1.6539e-05	0.00076936
K03188	-2.8818	7.1729	1.6819e-05	0.00077155
K03189	-2.8813	7.1725	1.6899e-05	0.00077155
K05563	-5.1392	5.8432	1.7221e-05	0.00077906
K05877	-5.6835	4.4565	1.7616e-05	0.00078305
K05997	-5.6835	4.4565	1.7627e-05	0.00078305
K13633	-5.4451	3.9238	1.8456e-05	0.00081258
K16301	-4.1325	6.3473	1.8842e-05	0.00082221
K01426	-2.6829	7.4422	1.9323e-05	0.00083579
K01430	-2.9009	7.1655	1.9535e-05	0.00083765
K00045	-4.1814	5.5272	1.9746e-05	0.00083937
K03208	-5.9107	5.8155	2.1808e-05	0.00090968
K05358	-5.4639	5.7139	2.1967e-05	0.00090968
K17737	-5.4323	5.5068	2.2047e-05	0.00090968
K02229	-5.5446	5.6459	2.2138e-05	0.00090968
K07224	-4.1485	6.3152	2.2806e-05	0.00092941
K00138	-4.8572	6.1977	2.3464e-05	0.00093887
K19585	-5.4427	3.921	2.3609e-05	0.00093887
K19586	-5.4427	3.921	2.361e-05	0.00093887
K07710	-4.3222	5.7028	2.3931e-05	0.00094402
K02011	-1.8595	8.1624	2.4823e-05	0.0009623
K05564	-5.3048	5.6299	2.4992e-05	0.0009623
K07700	-5.6398	5.0147	2.5124e-05	0.0009623
K07239	3.4395	1.2598	2.5175e-05	0.0009623
K03819	-5.4376	3.9159	2.563e-05	0.00096276
K15540	-5.974	6.1188	2.5752e-05	0.00096276
K11904	-3.8652	8.6884	2.5773e-05	0.00096276
K02168	-3.7477	6.6296	2.6193e-05	0.00097112
K03207	-5.9104	5.815	2.7059e-05	0.00099574
K01428	-2.7795	7.194	2.8085e-05	0.001024
K07799	-4.8492	5.896	2.8351e-05	0.001024
K02509	-4.3431	2.8221	2.8653e-05	0.001024
K00459	-3.4038	7.0437	2.9129e-05	0.001024
K19587	-5.4371	3.9152	2.9169e-05	0.001024
K06140	-5.1171	6.7477	2.9271e-05	0.001024
K18480	-5.1988	5.6546	2.9281e-05	0.001024
K07794	-3.4879	6.2921	3.0474e-05	0.001052
K13580	-5.8486	5.6017	3.0509e-05	0.001052
K05875	-6.2343	5.707	3.1216e-05	0.0010689
K07028	-5.3862	5.2515	3.1844e-05	0.0010829
K00121	-3.5989	6.606	3.2857e-05	0.0011097
K02228	-5.717	5.6037	3.3258e-05	0.0011156
K07348	-5.4577	4.4605	3.3749e-05	0.0011244
K15576	-5.2845	5.6651	3.6513e-05	0.0012084
K09919	-5.5637	5.6476	3.7309e-05	0.0012265
K01555	-5.5707	5.6354	4.0067e-05	0.0013084
K01055	-5.0006	6.0026	4.178e-05	0.0013554
K08194	-5.0872	6.5214	4.3357e-05	0.0013934
K00304	-5.5774	5.2908	4.3516e-05	0.0013934
K06139	-5.37	5.2645	4.4238e-05	0.0014026
K02297	-5.0498	6.751	4.4417e-05	0.0014026
K02079	-5.1269	3.9244	4.4703e-05	0.0014026
K18335	-5.5139	6.2434	4.4941e-05	0.0014026
K13796	-3.9333	5.3936	4.6764e-05	0.001446
K14762	-5.3416	4.4683	4.6921e-05	0.001446
K11959	-4.1413	6.2122	4.9644e-05	0.001489
K05836	-5.0309	6.18	5.0017e-05	0.001489
K06137	-5.3695	5.2638	5.0772e-05	0.001489
K06136	-5.3678	5.2621	5.1084e-05	0.001489
K09945	-5.3678	5.2621	5.1087e-05	0.001489
K06138	-5.3678	5.2621	5.1088e-05	0.001489
K02303	-3.9855	7.2624	5.1337e-05	0.001489
K00955	-5.562	5.2509	5.1588e-05	0.001489
K09986	-5.5612	5.2502	5.1738e-05	0.001489
K02225	-5.5597	5.2487	5.1879e-05	0.001489
K18940	-4.4438	3.583	5.2374e-05	0.001489
K09948	-5.5548	5.2438	5.2378e-05	0.001489
K00305	-5.5577	5.2467	5.241e-05	0.001489
K11935	-4.7546	3.1787	5.2656e-05	0.001489
K05603	-5.5509	5.24	5.2956e-05	0.001489
K19591	-5.5502	5.2393	5.3147e-05	0.001489
K03405	-3.2763	5.9999	5.526e-05	0.0015395
K02239	3.6035	1.9725	5.7507e-05	0.0015819
K06596	-5.4609	5.6124	5.7565e-05	0.0015819
K00480	-5.3939	4.7747	5.9068e-05	0.0015819
K10125	-5.82	6.4085	5.9184e-05	0.0015819
K03288	-5.107	4.0975	5.9307e-05	0.0015819
K09788	-4.2523	6.3022	5.9378e-05	0.0015819
K11531	-5.1619	3.9209	5.9527e-05	0.0015819
K10126	-5.8188	6.4074	5.9531e-05	0.0015819
K11960	-4.1469	6.2038	5.999e-05	0.0015819
K11962	-4.1469	6.2038	5.9991e-05	0.0015819
K07168	-4.2194	5.7244	6.5748e-05	0.0017128
K00692	3.2183	1.3627	6.5879e-05	0.0017128
K09880	-5.1983	5.2667	6.5998e-05	0.0017128
K16234	-5.2578	5.2625	6.6753e-05	0.0017233
K15125	-4.694	6.3827	6.9031e-05	0.0017729
K03319	-3.0258	6.7925	7.1564e-05	0.001824
K05524	-3.2682	6.0377	7.1762e-05	0.001824
K03863	-5.0867	5.3451	7.3929e-05	0.0018649
K03301	3.1309	0.61219	7.4128e-05	0.0018649
K14519	-5.59	7.21	7.5187e-05	0.001882
K08358	-5.6047	5.0152	7.8492e-05	0.0019548
K11961	-4.1535	6.1962	8.0352e-05	0.0019835
K11963	-4.1526	6.1953	8.061e-05	0.0019835
K01708	-3.6369	6.2801	8.0852e-05	0.0019835
K07506	-4.3882	5.9424	8.3705e-05	0.0020433
K02282	-3.7127	5.8726	8.4229e-05	0.002046
K16165	-3.5921	5.1881	8.7077e-05	0.0021048
K01725	-4.9526	3.9272	8.759e-05	0.0021069
K13636	-4.1473	5.9252	8.825e-05	0.0021124
K18479	-5.1904	4.3946	9.09e-05	0.0021513
K12979	-5.2181	6.2341	9.1165e-05	0.0021513
K10984	-4.6875	3.9458	9.1181e-05	0.0021513
K03414	-4.5295	6.1955	9.1791e-05	0.0021553
K01029	-3.2743	6.055	9.2463e-05	0.0021608
K07241	-3.9756	5.9566	9.4228e-05	0.0021851
K12658	-3.8986	1.8121	9.439e-05	0.0021851
K18893	-4.9638	5.6682	9.5472e-05	0.0021914
K07062	-3.7058	6.0122	9.5548e-05	0.0021914
K01075	-5.1285	5.3386	9.6976e-05	0.0022138
K00122	-4.708	3.6562	9.9492e-05	0.0022608
K03227	-4.4556	5.4991	0.00010852	0.0024546
K18347	-3.8198	2.246	0.00011385	0.0025241
K11442	-4.8565	3.3499	0.00011447	0.0025241
K07681	-4.8565	3.3499	0.00011454	0.0025241
K18118	-2.9522	6.3533	0.00011458	0.0025241
K18935	-4.8565	3.3499	0.00011459	0.0025241
K19078	-4.8565	3.3499	0.00011466	0.0025241
K18302	-4.8802	5.2676	0.00011882	0.0025958
K01692	-4.2586	7.5907	0.00011897	0.0025958
K07302	-5.1601	5.2528	0.00011953	0.0025958
K03457	-3.0407	7.5131	0.00012002	0.0025958
K08170	-4.5346	5.4482	0.00012092	0.0026037
K07733	-4.7849	6.2167	0.00012258	0.002628
K07357	-5.0594	3.9148	0.00012337	0.0026335
K07018	-4.7208	5.7033	0.00012665	0.0026918
K11891	-4.1544	6.1793	0.00013034	0.0027585
K18815	-3.6703	2.5963	0.00013378	0.0028191
K07796	-4.9803	4.4875	0.00013544	0.0028374
K01758	-4.0476	5.3664	0.0001358	0.0028374
K06169	-4.7655	5.9123	0.00013908	0.0028846
K00257	-2.1471	8.9789	0.00013923	0.0028846
K13730	-3.6315	1.8117	0.00014503	0.0029922
K00404	-5.0074	6.9468	0.00014861	0.0030532
K08973	-4.7897	5.7298	0.00015175	0.0031048
K13590	-4.2547	5.7056	0.00015909	0.0032417
K07326	-3.5908	1.2262	0.00016243	0.003296
K07093	-4.3192	5.7338	0.00016335	0.003301
K18939	3.3593	2.012	0.00016533	0.0033275
K00412	-4.4808	6.1824	0.00018013	0.0036107
K14267	-3.9799	5.7527	0.00018151	0.0036236
K06152	-3.9775	5.3636	0.00018338	0.0036362
K06151	-3.9775	5.3636	0.00018362	0.0036362
K06134	-4.7972	5.6995	0.00019215	0.0037899
K19097	2.9498	0.71806	0.00019428	0.0038168
K03862	-4.9827	6.2397	0.00019567	0.0038288
K11472	-4.9025	5.6574	0.0002016	0.0039292
K00411	-4.48	6.1816	0.00020289	0.0039388
K13919	-3.2058	4.6478	0.00020724	0.0039709
K13920	-3.2058	4.6478	0.00020746	0.0039709
K18093	-5.5926	6.1844	0.00020771	0.0039709
K16856	-5.5924	6.1842	0.00020776	0.0039709
K00406	-4.7872	6.4637	0.00020933	0.0039853
K13637	-4.2132	2.9372	0.00021156	0.0039987
K00992	-3.4595	5.9234	0.00021165	0.0039987
K02525	-4.2699	5.9078	0.00021421	0.0040316
K03791	-5.5403	6.767	0.00022171	0.0041569
K11910	-4.2568	5.947	0.00022411	0.0041859
K11021	-5.5226	6.1828	0.00022517	0.0041898
K01479	-3.3516	6.387	0.00022691	0.0042055
K09796	-4.602	6.4759	0.00022771	0.0042055
K04103	-4.1078	5.4266	0.00023038	0.0042162
K08995	-4.9993	5.2111	0.00023129	0.0042162
K00405	-4.8026	6.4467	0.00023176	0.0042162
K00407	-4.8023	6.4464	0.00023235	0.0042162
K03781	-1.9045	7.977	0.00023257	0.0042162
K02010	-1.3724	8.1141	0.00024422	0.0044112
K08651	-3.7607	2.0038	0.00024787	0.0044607
K00274	3.048	2.9689	0.00025406	0.0045555
K18775	2.8931	1.0872	0.00026098	0.004646
K02506	-4.2972	4.5664	0.00026099	0.004646
K01697	-3.4358	5.4625	0.00026213	0.0046496
K04062	-4.3779	5.6327	0.00026598	0.0047008
K15578	-4.6117	3.8479	0.00026785	0.004701
K15577	-4.6117	3.8479	0.00026789	0.004701
K08738	-3.894	5.8202	0.00026904	0.0047044
K07494	-3.9127	3.0089	0.00027504	0.0047924
K01028	-3.4716	5.9823	0.00028473	0.0049144
K17467	-3.3907	4.7675	0.00028546	0.0049144
K04719	-4.7265	5.6617	0.0002855	0.0049144
K05362	-3.7646	4.5505	0.00028604	0.0049144
K00523	-4.059	5.7207	0.00028908	0.0049305
K11903	-3.664	6.8267	0.00028948	0.0049305
K17466	-3.3941	4.7635	0.00028997	0.0049305
K11811	-4.7569	5.2695	0.00030113	0.0051027
K03220	-4.3211	5.2573	0.00030381	0.005117
K03223	-4.3208	5.2571	0.00030405	0.005117
K00130	-3.4231	6.4537	0.00030574	0.0051279
K00140	-3.0072	6.8296	0.00032197	0.0053639
K01485	-3.2747	6.5127	0.00032415	0.0053639
K11895	-3.5391	5.894	0.0003245	0.0053639
K01455	-3.7705	2.6349	0.00032669	0.0053639
K06893	3.01	1.6805	0.00032925	0.0053639
K02352	-4.6252	4.1767	0.00033862	0.0053639
K07800	-4.6252	4.1767	0.00033873	0.0053639
K08255	-4.6252	4.1767	0.00033885	0.0053639
K09814	-4.6252	4.1767	0.00033888	0.0053639
K10850	-4.6252	4.1767	0.00033896	0.0053639
K13714	-4.6252	4.1767	0.00033906	0.0053639
K19077	-4.6252	4.1767	0.00033915	0.0053639
K18936	-4.6252	4.1767	0.00033915	0.0053639
K06020	-4.3529	4.0417	0.00033921	0.0053639
K19080	-4.6252	4.1767	0.00033925	0.0053639
K19083	-4.6252	4.1767	0.00033928	0.0053639
K19576	-4.6252	4.1767	0.00033938	0.0053639
K19084	-4.6252	4.1767	0.00033939	0.0053639
K02204	-3.6487	5.8243	0.00034359	0.0053919
K15012	-4.6076	5.3129	0.00034426	0.0053919
K15011	-4.6076	5.3129	0.00034444	0.0053919
K11905	-4.0839	5.7778	0.00034747	0.0054071
K01031	-4.6439	4.8001	0.0003476	0.0054071
K18908	-4.4385	4.0093	0.00035038	0.0054325
K06887	-4.0705	5.6974	0.00035144	0.0054325
K00457	-4.5197	6.4799	0.00035412	0.0054567
K11896	-3.517	5.8943	0.00035829	0.0055038
K07396	-3.994	5.6809	0.00037481	0.0057397
K13409	-4.1942	4.1262	0.00037604	0.0057408
K00626	-1.4506	9.294	0.00037816	0.0057552
K03928	-2.6658	6.6982	0.00039033	0.0059058
K14998	-4.9489	4.7662	0.00039044	0.0059058
K00249	-4.1963	6.7238	0.00039235	0.0059165
K10208	-4.6282	4.49	0.00040437	0.006061
K10209	-4.6282	4.49	0.00040439	0.006061
K11893	-3.8753	5.8504	0.00041427	0.0061772
K00019	-3.1864	6.1882	0.00041482	0.0061772
K11907	-3.9018	5.848	0.0004159	0.0061772
K02666	-2.6717	6.1028	0.00041807	0.0061907
K06995	-3.8657	6.2996	0.00043395	0.0064066
K07213	-2.3514	7.0766	0.00043634	0.0064227
K01274	-3.7442	3.1802	0.00044021	0.0064604
K02594	2.7236	3.1803	0.00044508	0.0065124
K01969	-4.4429	5.6771	0.00045226	0.006585
K05791	-4.6388	5.2391	0.00045271	0.006585
K18934	-4.5484	4.3476	0.00045705	0.0066227
K11906	-3.9926	5.836	0.00045799	0.0066227
K11892	-3.9453	5.846	0.00046446	0.0066966
K01750	-2.19	6.9475	0.00046622	0.0067025
K01826	-4.2826	3.9567	0.00047417	0.0067847
K11901	-3.838	5.8948	0.00047469	0.0067847
K04021	-4.0746	4.4436	0.0004856	0.0069008
K04020	-4.0746	4.4436	0.00048569	0.0069008
K15874	-2.6029	0.21136	0.00048702	0.0069008
K01816	-2.1639	6.7317	0.00049317	0.0069679
K11900	-3.8469	5.8505	0.00049658	0.0069739
K00098	-4.1599	4.4393	0.00049752	0.0069739
K09701	-4.6208	5.6673	0.00049783	0.0069739
K02471	-2.9035	6.0912	0.00050042	0.0069761
K13766	-4.5136	5.7035	0.00050082	0.0069761
K00685	-4.4017	5.6787	0.00050353	0.0069822
K00311	-4.1953	5.7279	0.00050409	0.0069822
K13541	-3.7468	5.3731	0.00051361	0.0070941
K07002	-4.1514	6.8808	0.00051731	0.0071253
K01659	-4.4711	5.8616	0.00052128	0.00716
K01401	-4.3229	3.6585	0.00052364	0.0071724
K01968	-4.5294	5.6736	0.00053088	0.0072364
K00253	-4.5294	5.6736	0.00053125	0.0072364
K07046	-3.4939	5.3895	0.00053575	0.0072776
K00822	-4.5259	5.6702	0.00054162	0.0073372
K17465	-2.888	4.8812	0.00054619	0.0073788
K08318	-4.0308	4.4518	0.00055238	0.007442
K02106	-2.8926	5.9221	0.00056471	0.0075875
K11384	-4.0021	5.2749	0.0005726	0.0076726
K03366	-3.4014	6.1418	0.00057783	0.0077216
K08258	-4.3146	3.6507	0.00058607	0.00779
K13715	-4.3146	3.6507	0.0005861	0.00779
K14195	-4.3514	3.9154	0.00060024	0.0079564
K14393	-3.5088	6.2715	0.00060661	0.0080193
K09792	-4.3558	5.6676	0.00061662	0.0081086
K10237	-2.8213	0.32579	0.00061666	0.0081086
K14160	-4.3076	3.7998	0.000626	0.0082057
K14161	-3.9926	4.0256	0.00062736	0.0082057
K00131	2.4625	3.4063	0.00066712	0.0087026
K06016	-2.0835	7.374	0.00067119	0.0087325
K01707	-4.6005	5.6272	0.00068145	0.0088307
K11178	-2.7288	-0.17008	0.00068231	0.0088307
K05792	-3.3372	5.6479	0.00071122	0.0091786
K19701	3.003	1.8296	0.00071292	0.0091786
K01113	-4.2611	5.981	0.0007185	0.0092182
K07683	-3.6514	4.2911	0.00071974	0.0092182
K10022	-3.6978	5.3432	0.00076421	0.0097625
K06985	-4.528	5.6314	0.00078347	0.0099827
K07696	-3.5514	4.3062	0.00078728	0.010005
K02655	-3.3025	5.8304	0.0007984	0.010121
K02656	-4.0311	5.6886	0.00081945	0.010361
K02671	-4.1491	5.6838	0.00082442	0.010374
K06903	-2.6298	6.9193	0.00082468	0.010374
K08086	-4.5012	5.6368	0.0008288	0.01039
K02665	-4.5003	5.636	0.00083017	0.01039
K09926	-4.4954	5.6312	0.00083802	0.010438
K02673	-4.4954	5.6312	0.00083827	0.010438
K15866	-2.8053	5.6688	0.00085765	0.010653
K07076	2.677	1.0111	0.00087279	0.010813
K01959	-3.8895	5.3236	0.0008816	0.010875
K19419	2.8564	2.072	0.00088216	0.010875
K13481	-4.1223	5.6619	0.00090027	0.011056
K11936	-3.0321	4.5912	0.00090138	0.011056
K00303	-3.2141	5.496	0.00090424	0.011064
K11032	-4.2635	4.0057	0.00091202	0.011109
K14199	-4.2635	4.0057	0.00091245	0.011109
K03153	-3.713	5.9771	0.00091753	0.011144
K17315	-4.2418	5.2519	0.00092724	0.011234
K02002	-1.6152	8.0467	0.00095074	0.01149
K01635	-3.2922	4.9369	0.00097489	0.011723
K09992	-2.9509	1.0726	0.00097696	0.011723
K00641	-2.2876	6.8026	0.0009789	0.011723
K16710	-2.7023	5.3506	0.00097951	0.011723
K16088	-3.5509	8.7295	0.0010081	0.012037
K00413	-4.0192	5.7247	0.0010142	0.01208
K14194	-4.424	5.3809	0.0010207	0.012127
K03342	-3.5806	3.8196	0.0010418	0.012349
K00148	-4.7391	6.2016	0.0010493	0.012408
K07102	-2.868	5.9729	0.001055	0.012445
K05372	-3.1876	1.0892	0.0010634	0.012514
K12254	-4.7944	6.2003	0.0010739	0.012609
K07401	-4.23	5.2945	0.0010815	0.012667
K12269	-3.6612	4.3246	0.0010885	0.012682
K09982	-3.3548	4.0909	0.00109	0.012682
K00687	-3.1972	3.745	0.0010925	0.012682
K15977	-1.1926	8.6277	0.0010931	0.012682
K19137	2.458	0.093085	0.0011078	0.012823
K06880	2.7465	1.6132	0.0011111	0.012832
K11689	-3.3158	5.3647	0.001116	0.012857
K13655	-3.6995	5.3217	0.0011204	0.012878
K14162	-3.6859	4.0594	0.0011465	0.013147
K08717	-2.1848	7.2594	0.0011575	0.013243
K15868	-2.4012	0.48341	0.001162	0.013263
K01473	-3.4301	5.4018	0.0011861	0.013502
K02672	-4.3437	5.6451	0.0011884	0.013502
K07020	-4.3004	5.2742	0.0011973	0.013549
K02664	-3.8702	5.6984	0.001198	0.013549
K13651	-3.699	5.3212	0.001201	0.013552
K10023	-4.2965	5.2705	0.0012089	0.013581
K10024	-4.2965	5.2705	0.0012091	0.013581
K18991	-3.3857	3.5079	0.0012802	0.014342
K07267	-3.899	6.8536	0.0012826	0.014342
K05786	-1.6438	7.6145	0.0012887	0.01436
K12268	-3.5589	4.1563	0.0012901	0.01436
K19134	-2.8347	0.65718	0.0013054	0.014498
K01699	-2.7346	4.7158	0.0013098	0.014513
K02663	-4.1504	5.6542	0.0013277	0.014679
K03321	-0.90906	9.008	0.0013371	0.01475
K12270	-3.4922	3.9892	0.0013519	0.01488
K10851	-3.9637	4.2039	0.0013568	0.0149
K03409	2.0674	4.3262	0.0013839	0.015165
K07107	-0.73513	9.9062	0.0014053	0.015365
K13529	-4.1954	5.2261	0.0014221	0.015514
K07485	-3.7512	3.0585	0.0014501	0.015785
K02753	-2.7786	4.8012	0.0014749	0.016019
K15371	-4.1352	5.2875	0.0014835	0.016077
K15778	-2.7119	5.6845	0.001489	0.016101
K11038	-4.3296	5.3122	0.001516	0.016357
K14977	-2.5828	3.489	0.0015604	0.0168
K09007	-2.6208	6.1849	0.0015814	0.016989
K00547	-1.6278	7.0846	0.0015983	0.017133
K01768	-3.0588	4.3329	0.0016207	0.017335
K02613	-3.2609	1.776	0.0016334	0.017434
K02591	2.2326	4.5063	0.001652	0.017561
K01724	-3.8463	5.7621	0.0016525	0.017561
K11040	-4.3427	5.7947	0.0016958	0.017982
K16651	-3.0629	4.8391	0.0017672	0.0187
K01220	-2.85	4.7301	0.0018192	0.019209
K08084	-2.6584	6.1991	0.0018552	0.019547
K07734	-3.679	5.9048	0.0018707	0.019669
K03559	-1.2231	8.8421	0.0019118	0.020058
K08344	-3.8973	4.5857	0.0019336	0.020243
K03415	-1.7006	7.7196	0.0020078	0.020975
K06218	-2.1663	6.3416	0.0020207	0.021037
K00686	2.4687	1.6457	0.0020223	0.021037
K07266	-3.5244	3.8013	0.0020354	0.02113
K15736	-3.8937	4.5032	0.0020573	0.021313
K00432	-1.0954	8.7011	0.0020683	0.021381
K07397	-1.7005	7.6678	0.0020803	0.02143
K13480	-3.5095	3.9029	0.0020818	0.02143
K01684	-1.7814	6.6803	0.0021615	0.022205
K10241	-2.4829	1.846	0.0021761	0.022281
K01040	-2.9685	5.3925	0.0021866	0.022281
K00500	-4.0323	5.6487	0.002187	0.022281
K01039	-2.9685	5.3925	0.002187	0.022281
K02073	-0.78305	9.5147	0.0022097	0.022466
K03490	-2.243	5.076	0.0022343	0.022669
K01434	-3.7976	5.3257	0.0022578	0.022861
K03756	-2.261	5.7987	0.0022702	0.022918
K00856	-2.853	4.2645	0.0022728	0.022918
K10107	-3.5239	3.8009	0.0022903	0.02294
K09689	-3.5239	3.8009	0.002291	0.02294
K09688	-3.5239	3.8009	0.0022917	0.02294
K01801	-4.079	4.7994	0.0022936	0.02294
K15737	-3.8895	4.4991	0.0023015	0.022973
K12292	2.5819	1.9136	0.0023119	0.02303
K00302	-3.9929	5.3339	0.0023802	0.023603
K12256	-4.0133	5.2817	0.0023833	0.023603
K18333	-2.9877	5.4443	0.0023837	0.023603
K15869	-2.5408	0.23022	0.0024142	0.023856
K00647	-1.4566	8.2158	0.002447	0.024132
K00054	-2.802	6.06	0.0024587	0.024199
K02562	-3.8985	4.5047	0.0025086	0.024641
K10210	-3.7384	4.2181	0.002529	0.024743
K10211	-3.7384	4.2181	0.002529	0.024743
K04561	-3.0521	3.5335	0.0025375	0.024777
K16346	-3.4278	3.9079	0.0025691	0.025036
K18334	-3.261	5.3916	0.0026151	0.025434
K02258	-3.7415	3.9784	0.0026371	0.025598
K00712	-3.3828	5.3498	0.0026635	0.025753
K01745	-1.0485	8.6167	0.0026636	0.025753
K11894	-3.7135	5.295	0.0027065	0.02611
K01895	-1.047	8.5787	0.0027111	0.02611
K07157	-3.7418	5.7364	0.0027248	0.026145
K02241	1.827	3.9617	0.0027253	0.026145
K03279	-3.4061	4.5762	0.0027568	0.026396
K10242	-2.3346	1.5647	0.0028182	0.026931
K08982	2.3556	2.2162	0.002828	0.026973
K00355	-2.7797	5.5192	0.0028813	0.027428
K07182	-3.8686	6.2508	0.0029582	0.028106
K01720	-3.7061	5.8881	0.0029672	0.028137
K16238	-3.9947	5.2635	0.0030021	0.028413
K12511	-1.847	6.5519	0.0030121	0.028413
K00135	-2.0783	8.0558	0.0030136	0.028413
K14205	-2.44	6.2161	0.003048	0.028683
K06306	1.6315	6.7633	0.0030697	0.028832
K18320	-3.5774	3.3899	0.0030845	0.028915
K00832	-1.6849	7.3531	0.0031311	0.029297
K00590	-2.6944	3.8801	0.0031982	0.029868
K01640	-2.5243	6.2726	0.0032088	0.02991
K13820	2.1908	1.1985	0.0032556	0.03029
K05297	-2.6752	5.5435	0.0032909	0.03056
K06120	-2.6118	3.3277	0.0033446	0.031
K14333	-2.6776	1.3397	0.0034093	0.031541
K11636	2.4977	2.3139	0.0034213	0.031593
K05521	2.1916	0.079416	0.0034515	0.031812
K18214	-2.1592	-0.081876	0.0034903	0.032109
K15524	-2.4982	4.6267	0.0035263	0.03238
K01712	-1.0289	8.2109	0.0035532	0.032567
K07226	-3.8595	5.2472	0.0035789	0.032741
K02020	-0.69652	8.7956	0.0036141	0.033002
K11102	-2.8271	6.3935	0.0036311	0.033096
K00128	-1.134	8.6545	0.0036994	0.033656
K01679	-1.2938	7.8139	0.003779	0.034317
K06307	2.2123	1.6596	0.0038649	0.035033
K07112	-1.4448	8.392	0.0039038	0.035321
K02590	2.4532	2.7563	0.0039638	0.035754
K02589	2.4532	2.7563	0.0039662	0.035754
K02414	-1.5152	6.9745	0.0039809	0.035821
K00549	-1.1617	7.7284	0.0040343	0.036235
K00794	-0.66674	9.1554	0.0041017	0.036774
K00276	-3.0042	2.0651	0.0041384	0.037035
K06199	-0.8823	9.0213	0.0042151	0.037653
K11693	-3.4624	4.2326	0.0043019	0.03836
K03719	-0.87348	8.8556	0.0043952	0.039061
K07165	-3.4161	8.6348	0.0044102	0.039061
K02385	1.4954	6.3673	0.0044237	0.039061
K11937	-3.2412	3.2488	0.0044345	0.039061
K02054	-2.0448	7.7548	0.0044351	0.039061
K02052	-1.6666	7.9655	0.0044372	0.039061
K02511	-2.9775	2.0415	0.0044387	0.039061
K02415	-2.6096	6.953	0.0044456	0.039061
K00451	-3.7893	5.2897	0.0044519	0.039061
K02586	2.7108	4.2485	0.0044849	0.039281
K00450	-2.1279	4.6614	0.0045102	0.039432
K19510	-1.9354	4.3821	0.0045418	0.039638
K01819	-3.2449	5.283	0.0045826	0.039924
K03453	-0.76512	8.9156	0.0046168	0.040003
K02200	-1.8929	7.4389	0.0046209	0.040003
K13688	2.0001	2.3692	0.004624	0.040003
K00574	-1.2883	7.8411	0.0046241	0.040003
K11890	-2.7244	1.3114	0.0046539	0.04019
K02013	-0.51905	10.648	0.0046662	0.040225
K02053	-1.7199	7.9177	0.004682	0.040291
K02055	-1.7229	7.9199	0.0047277	0.040614
K02786	-2.5268	4.8039	0.0048784	0.041836
K09958	-2.7001	1.2908	0.0049635	0.04249
K03417	-3.1677	5.9406	0.0049719	0.04249
K09764	1.6524	4.5083	0.005084	0.043368
K01318	-3.6991	5.4918	0.0050923	0.043368
K03769	-1.4382	7.5248	0.0051087	0.043433
K16839	-2.7252	1.3119	0.0051929	0.044073
K01361	2.2766	3.4851	0.0052465	0.044451
K02016	-0.5134	10.792	0.0052778	0.044639
K03930	-2.3107	2.608	0.0053826	0.045448
K07178	-3.4611	5.3346	0.005401	0.045525
K01261	-2.7678	4.6498	0.0054425	0.045797
K00918	-2.1206	0.70352	0.0054768	0.046007
K08967	-3.3816	5.3516	0.0054891	0.046032
K02618	-2.6686	1.2641	0.0055467	0.046325
K02617	-2.6686	1.2641	0.0055492	0.046325
K08964	-3.3752	5.3457	0.0055522	0.046325
K00372	-2.7075	5.8693	0.0055708	0.046402
K02538	-2.891	4.4447	0.0055967	0.046538
K14063	-2.6598	1.2567	0.0056366	0.046791
K08221	2.5469	2.7056	0.0056817	0.047087
K06434	2.1467	2.8781	0.0057337	0.047438
K06423	1.6595	3.6768	0.0057723	0.047677
K01727	-2.5656	3.3808	0.0058508	0.048245
K15269	-3.0052	3.9987	0.0058994	0.048564
K07067	1.7316	3.6079	0.0059448	0.048856
K03594	-1.1102	8.4483	0.0059717	0.048996
K07180	-2.6904	6.045	0.0060043	0.049103
K09786	-2.6904	6.045	0.0060047	0.049103
K01468	-0.98985	8.1638	0.0060945	0.049755
K05565	-3.2215	5.8765	0.0061632	0.050233
K11073	-2.8624	8.0679	0.006177	0.050262
K06177	-1.1003	8.4265	0.0062227	0.050551
K03832	-1.0497	9.5359	0.006272	0.050867
K02517	-1.0033	8.6191	0.0063098	0.05109
K02508	-2.61	1.2148	0.0063518	0.051302
K00455	-2.61	1.2148	0.0063568	0.051302
K04016	-3.3813	4.4944	0.0063871	0.051339
K04013	-3.3813	4.4944	0.0063875	0.051339
K09964	-2.7688	3.8398	0.0063927	0.051339
K01845	-1.0145	8.551	0.0064078	0.051377
K16841	-3.071	5.3952	0.0064227	0.051413
K16840	-2.6366	1.2371	0.0064916	0.051848
K16842	-2.6366	1.2371	0.0064981	0.051848
K15654	2.2742	1.4214	0.0065912	0.052506
K02015	-0.53798	10.957	0.0066456	0.052854
K02651	-1.6345	7.3559	0.0066655	0.052927
K07304	-1.2894	7.8806	0.0066938	0.053066
K10555	-2.8297	4.0836	0.0067142	0.053142
K09950	-3.8468	6.2407	0.0067982	0.053721
K15738	-0.57568	9.0993	0.0068322	0.053804
K10557	-2.8287	4.0828	0.0068402	0.053804
K10558	-2.8287	4.0828	0.0068415	0.053804
K10556	-2.8231	4.0844	0.006855	0.053825
K16210	-2.7598	5.1194	0.0069375	0.054386
K09699	-3.0556	5.8828	0.0070049	0.054828
K06297	1.6277	4.5437	0.0070275	0.054905
K11931	-2.0743	3.975	0.007037	0.054905
K06415	2.0387	2.9057	0.0071056	0.055352
K09145	-3.1105	3.4935	0.0071423	0.05549
K06296	2.02	4.2762	0.0071459	0.05549
K00605	-0.87699	8.6119	0.0072008	0.0558
K02475	1.7358	2.413	0.0072084	0.0558
K02067	-1.0349	8.63	0.0072306	0.0558
K01589	-1.2307	7.4793	0.007231	0.0558
K19242	2.2658	1.2331	0.0072889	0.056159
K01644	-1.837	6.2831	0.0073705	0.056699
K13979	-2.5262	6.4261	0.0074657	0.057342
K02413	-1.2347	7.2152	0.0074828	0.057384
K03750	-1.0317	7.7876	0.0075174	0.05756
K11704	-2.6802	4.5237	0.0077122	0.058959
K06204	-1.725	7.2839	0.0077562	0.059204
K02066	-1.0234	8.6267	0.0078031	0.05947
K01613	-0.66642	8.9325	0.0078304	0.059554
K01581	-1.4615	7.3382	0.0078383	0.059554
K03478	-1.8558	5.4619	0.0079135	0.060033
K00116	-2.2385	7.5043	0.0079854	0.060485
K07152	-3.0784	6.5996	0.0080377	0.060788
K00208	-0.89111	8.49	0.0081136	0.061268
K07454	-2.4187	4.7326	0.0081517	0.061462
K14057	-2.5638	1.1759	0.0081712	0.061515
K07263	-1.3354	8.7714	0.00823	0.061863
K03826	-1.2986	6.9169	0.0082748	0.062054
K12556	-2.2858	2.4844	0.0082818	0.062054
K01081	-1.1489	8.1824	0.0082931	0.062054
K00681	-1.4977	7.7247	0.0083451	0.062348
K09790	-0.70992	8.7084	0.0083695	0.062436
K07222	-3.1107	5.391	0.0084032	0.062592
K19081	-2.9739	4.2856	0.0084437	0.062699
K19082	-2.9739	4.2856	0.0084459	0.062699
K14089	1.9178	3.1168	0.0084557	0.062699
K02530	-2.558	4.6566	0.008504	0.062947
K02788	-2.1981	4.9832	0.0085146	0.062947
K07169	-2.5734	1.1837	0.0086271	0.063683
K11103	-1.9966	7.5226	0.0086747	0.063939
K13935	-2.3204	2.8484	0.008756	0.064442
K19504	-2.3143	3.3533	0.0087744	0.064481
K14087	1.8926	3.1465	0.0088298	0.064791
K13936	-2.5586	1.1714	0.0089042	0.06524
K13732	-2.6015	3.2636	0.0089598	0.06555
K14475	-2.6833	5.3974	0.0089997	0.065744
K03802	-3.1097	4.744	0.0090737	0.066187
K03566	-2.2866	7.5468	0.0091389	0.066564
K13928	-2.3865	1.4028	0.0091725	0.066711
K03299	-1.0742	7.9115	0.0092082	0.066783
K00674	-1.0559	7.5301	0.0092095	0.066783
K10001	-2.3752	7.4334	0.0093638	0.067642
K02411	-1.1183	7.3076	0.0093671	0.067642
K03955	-1.9115	0.27529	0.009374	0.067642
K02342	-0.78518	9.6018	0.009383	0.067642
K10974	-2.0752	5.7035	0.0094386	0.067944
K02082	-1.7704	5.2629	0.0094537	0.067954
K12222	-2.7882	3.1296	0.0095105	0.068007
K12217	-2.7882	3.1296	0.0095142	0.068007
K12214	-2.7882	3.1296	0.0095153	0.068007
K12203	-2.7882	3.1296	0.0095163	0.068007
K00263	-3.0356	5.5261	0.009776	0.069762
K01531	-1.2746	7.7621	0.0098028	0.069852
K13932	-2.4091	2.8033	0.0098175	0.069856

## Sheet: up
	log2FC	logCPM	Pvalues	FDR
K08728	5.1911	2.2673	1.2078e-08	5.9555e-05
K15976	4.8665	2.6852	6.842e-07	0.00042882
K18554	4.6305	2.6874	2.8692e-06	0.00053503
K13275	3.8459	3.058	6.9235e-06	0.00060176
K11004	4.2724	2.4509	9.7061e-06	0.0006716
K06045	3.5618	1.2481	1.5845e-05	0.00076936
K10800	3.5618	1.2481	1.588e-05	0.00076936
K15331	3.5618	1.2481	1.5888e-05	0.00076936
K18094	3.5618	1.2481	1.5918e-05	0.00076936
K18095	3.5618	1.2481	1.5932e-05	0.00076936
K18783	4.0614	2.4314	1.598e-05	0.00076936
K07239	3.4395	1.2598	2.5175e-05	0.0009623
K02239	3.6035	1.9725	5.7507e-05	0.0015819
K00692	3.2183	1.3627	6.5879e-05	0.0017128
K03301	3.1309	0.61219	7.4128e-05	0.0018649
K18939	3.3593	2.012	0.00016533	0.0033275
K19097	2.9498	0.71806	0.00019428	0.0038168
K00274	3.048	2.9689	0.00025406	0.0045555
K18775	2.8931	1.0872	0.00026098	0.004646
K06893	3.01	1.6805	0.00032925	0.0053639
K02594	2.7236	3.1803	0.00044508	0.0065124
K00131	2.4625	3.4063	0.00066712	0.0087026
K19701	3.003	1.8296	0.00071292	0.0091786
K07076	2.677	1.0111	0.00087279	0.010813
K19419	2.8564	2.072	0.00088216	0.010875
K19137	2.458	0.093085	0.0011078	0.012823
K06880	2.7465	1.6132	0.0011111	0.012832
K03409	2.0674	4.3262	0.0013839	0.015165
K02591	2.2326	4.5063	0.001652	0.017561
K00686	2.4687	1.6457	0.0020223	0.021037
K12292	2.5819	1.9136	0.0023119	0.02303
K08982	2.3556	2.2162	0.002828	0.026973
K13820	2.1908	1.1985	0.0032556	0.03029
K11636	2.4977	2.3139	0.0034213	0.031593
K05521	2.1916	0.079416	0.0034515	0.031812
K06307	2.2123	1.6596	0.0038649	0.035033
K02590	2.4532	2.7563	0.0039638	0.035754
K02589	2.4532	2.7563	0.0039662	0.035754
K02586	2.7108	4.2485	0.0044849	0.039281
K13688	2.0001	2.3692	0.004624	0.040003
K01361	2.2766	3.4851	0.0052465	0.044451
K08221	2.5469	2.7056	0.0056817	0.047087
K06434	2.1467	2.8781	0.0057337	0.047438
K15654	2.2742	1.4214	0.0065912	0.052506
K06415	2.0387	2.9057	0.0071056	0.055352
K06296	2.02	4.2762	0.0071459	0.05549
K19242	2.2658	1.2331	0.0072889	0.056159

## Sheet: down
	log2FC	logCPM	Pvalues	FDR
K09477	-7.0868	4.4257	1.6818e-07	0.00041465
K13794	-7.1675	5.0723	5.7106e-07	0.00042882
K13795	-7.1675	5.0723	5.7165e-07	0.00042882
K01458	-6.7714	4.6851	7.46e-07	0.00042882
K17204	-5.7998	3.9465	7.8169e-07	0.00042882
K17203	-5.7998	3.9465	7.8205e-07	0.00042882
K17202	-5.7998	3.9465	7.8267e-07	0.00042882
K07649	-5.1507	6.7653	9.7357e-07	0.00045982
K17463	-6.487	4.443	1.1643e-06	0.00045982
K00108	-5.2677	6.922	1.1723e-06	0.00045982
K01857	-6.1516	6.1545	1.3068e-06	0.00045982
K13926	-5.9589	6.134	1.5265e-06	0.00045982
K08195	-6.0967	6.4094	1.6047e-06	0.00045982
K17468	-6.0605	4.4562	1.6704e-06	0.00045982
K17473	-6.5292	4.4402	1.6781e-06	0.00045982
K12944	-6.5292	4.4402	1.6785e-06	0.00045982
K06908	-4.8373	5.9267	1.9289e-06	0.00048722
K00883	-5.5	6.0682	1.9762e-06	0.00048722
K10985	-5.9937	3.8068	2.4382e-06	0.00053503
K00141	-6.1188	3.8232	2.5155e-06	0.00053503
K07774	-5.9591	6.3638	2.5601e-06	0.00053503
K00481	-6.0656	5.9855	2.7536e-06	0.00053503
K18478	-6.3561	4.3471	2.8858e-06	0.00053503
K02624	-5.7809	6.2766	3.2209e-06	0.00053503
K03381	-6.1117	3.8159	3.2959e-06	0.00053503
K03464	-6.1108	3.815	3.325e-06	0.00053503
K01856	-6.1108	3.815	3.3288e-06	0.00053503
K12661	-5.922	3.7802	3.3636e-06	0.00053503
K01908	-6.51	5.0714	3.5355e-06	0.0005448
K07345	-5.9793	7.7169	3.8538e-06	0.00056406
K16321	-6.1533	3.9615	3.8927e-06	0.00056406
K15773	-4.9178	3.8723	4.0036e-06	0.00056406
K07311	-5.1482	4.4124	4.1587e-06	0.00056963
K12528	-6.0504	3.7662	4.3933e-06	0.0005855
K17850	-6.3215	5.0853	4.613e-06	0.00059859
K01429	-3.737	7.0471	5.4014e-06	0.00060176
K06121	-5.0596	2.975	5.6268e-06	0.00060176
K00449	-5.7723	5.7176	5.7017e-06	0.00060176
K07283	-5.9562	4.4562	6.0034e-06	0.00060176
K07243	-3.3755	7.2208	6.1444e-06	0.00060176
K11200	-5.3048	4.1014	6.3955e-06	0.00060176
K07358	-6.0289	3.8985	6.6786e-06	0.00060176
K02280	-5.7215	5.8377	6.7375e-06	0.00060176
K08167	-5.1186	6.2146	6.8054e-06	0.00060176
K10986	-5.6361	3.8305	6.867e-06	0.00060176
K12240	-4.3538	1.5144	6.8931e-06	0.00060176
K07665	-5.6369	7.1642	7.3365e-06	0.00060176
K02488	-4.7307	3.4751	7.4256e-06	0.00060176
K15722	-5.9525	4.4522	7.5798e-06	0.00060176
K11929	-5.9525	4.4522	7.5818e-06	0.00060176
K13630	-5.9525	4.4522	7.5831e-06	0.00060176
K16695	-5.9525	4.4522	7.5834e-06	0.00060176
K02972	-5.9525	4.4522	7.5851e-06	0.00060176
K12943	-5.9525	4.4522	7.5865e-06	0.00060176
K01169	-5.9525	4.4522	7.5869e-06	0.00060176
K19688	-5.9525	4.4522	7.5877e-06	0.00060176
K18140	-5.9525	4.4522	7.5895e-06	0.00060176
K19776	-5.9525	4.4522	7.5943e-06	0.00060176
K07795	-4.3054	6.4548	7.8092e-06	0.00060176
K09932	-5.8196	6.5604	7.8603e-06	0.00060176
K08996	-4.5591	6.1847	7.9323e-06	0.00060176
K09912	-5.675	5.8712	8.2503e-06	0.00061246
K18325	-5.9522	4.4517	8.3218e-06	0.00061246
K02298	-4.9922	6.8525	8.4468e-06	0.00061252
K19048	-5.5042	5.1836	8.9748e-06	0.00064137
K07351	-5.5365	5.9066	9.2797e-06	0.00065369
K00252	-5.189	5.9149	9.8064e-06	0.0006716
K00448	-5.7602	5.6843	1.0429e-05	0.00070444
K02299	-4.7388	6.9085	1.0894e-05	0.00070719
K13921	-4.8623	4.4349	1.0899e-05	0.00070719
K01631	-5.4461	5.7387	1.0941e-05	0.00070719
K07350	-5.5777	5.8634	1.1148e-05	0.00070719
K00261	-3.8339	4.7676	1.1263e-05	0.00070719
K07789	-5.2256	5.8876	1.1477e-05	0.00070719
K07788	-5.2224	5.8845	1.1552e-05	0.00070719
K07702	-5.9135	4.9318	1.1725e-05	0.00070719
K18923	-6.2536	5.9778	1.176e-05	0.00070719
K07644	-5.6565	7.2815	1.1974e-05	0.00071137
K10764	-5.9904	5.6722	1.2819e-05	0.00074694
K00529	-4.8678	3.3824	1.3026e-05	0.00074694
K02167	-5.5982	5.6913	1.3105e-05	0.00074694
K00880	-4.3979	4.5317	1.324e-05	0.00074694
K19096	-5.3613	3.1312	1.333e-05	0.00074694
K07349	-5.708	6.6514	1.3591e-05	0.00075298
K02234	-5.9575	5.6397	1.3896e-05	0.00076135
K01032	-5.8227	4.7768	1.4099e-05	0.000764
K01053	-5.3936	5.7176	1.4431e-05	0.00076721
K05560	-5.6086	5.8251	1.4613e-05	0.00076721
K07810	-5.4229	4.6924	1.4781e-05	0.00076721
K02300	-4.7664	6.8586	1.508e-05	0.00076936
K17464	-3.9042	4.8792	1.6078e-05	0.00076936
K06906	-5.6818	6.5719	1.6344e-05	0.00076936
K03187	-2.8853	7.1714	1.651e-05	0.00076936
K03190	-2.8767	7.1733	1.6539e-05	0.00076936
K03188	-2.8818	7.1729	1.6819e-05	0.00077155
K03189	-2.8813	7.1725	1.6899e-05	0.00077155
K05563	-5.1392	5.8432	1.7221e-05	0.00077906
K05877	-5.6835	4.4565	1.7616e-05	0.00078305
K05997	-5.6835	4.4565	1.7627e-05	0.00078305
K13633	-5.4451	3.9238	1.8456e-05	0.00081258
K16301	-4.1325	6.3473	1.8842e-05	0.00082221
K01426	-2.6829	7.4422	1.9323e-05	0.00083579
K01430	-2.9009	7.1655	1.9535e-05	0.00083765
K00045	-4.1814	5.5272	1.9746e-05	0.00083937
K03208	-5.9107	5.8155	2.1808e-05	0.00090968
K05358	-5.4639	5.7139	2.1967e-05	0.00090968
K17737	-5.4323	5.5068	2.2047e-05	0.00090968
K02229	-5.5446	5.6459	2.2138e-05	0.00090968
K07224	-4.1485	6.3152	2.2806e-05	0.00092941
K00138	-4.8572	6.1977	2.3464e-05	0.00093887
K19585	-5.4427	3.921	2.3609e-05	0.00093887
K19586	-5.4427	3.921	2.361e-05	0.00093887
K07710	-4.3222	5.7028	2.3931e-05	0.00094402
K05564	-5.3048	5.6299	2.4992e-05	0.0009623
K07700	-5.6398	5.0147	2.5124e-05	0.0009623
K03819	-5.4376	3.9159	2.563e-05	0.00096276
K15540	-5.974	6.1188	2.5752e-05	0.00096276
K11904	-3.8652	8.6884	2.5773e-05	0.00096276
K02168	-3.7477	6.6296	2.6193e-05	0.00097112
K03207	-5.9104	5.815	2.7059e-05	0.00099574
K01428	-2.7795	7.194	2.8085e-05	0.001024
K07799	-4.8492	5.896	2.8351e-05	0.001024
K02509	-4.3431	2.8221	2.8653e-05	0.001024
K00459	-3.4038	7.0437	2.9129e-05	0.001024
K19587	-5.4371	3.9152	2.9169e-05	0.001024
K06140	-5.1171	6.7477	2.9271e-05	0.001024
K18480	-5.1988	5.6546	2.9281e-05	0.001024
K07794	-3.4879	6.2921	3.0474e-05	0.001052
K13580	-5.8486	5.6017	3.0509e-05	0.001052
K05875	-6.2343	5.707	3.1216e-05	0.0010689
K07028	-5.3862	5.2515	3.1844e-05	0.0010829
K00121	-3.5989	6.606	3.2857e-05	0.0011097
K02228	-5.717	5.6037	3.3258e-05	0.0011156
K07348	-5.4577	4.4605	3.3749e-05	0.0011244
K15576	-5.2845	5.6651	3.6513e-05	0.0012084
K09919	-5.5637	5.6476	3.7309e-05	0.0012265
K01555	-5.5707	5.6354	4.0067e-05	0.0013084
K01055	-5.0006	6.0026	4.178e-05	0.0013554
K08194	-5.0872	6.5214	4.3357e-05	0.0013934
K00304	-5.5774	5.2908	4.3516e-05	0.0013934
K06139	-5.37	5.2645	4.4238e-05	0.0014026
K02297	-5.0498	6.751	4.4417e-05	0.0014026
K02079	-5.1269	3.9244	4.4703e-05	0.0014026
K18335	-5.5139	6.2434	4.4941e-05	0.0014026
K13796	-3.9333	5.3936	4.6764e-05	0.001446
K14762	-5.3416	4.4683	4.6921e-05	0.001446
K11959	-4.1413	6.2122	4.9644e-05	0.001489
K05836	-5.0309	6.18	5.0017e-05	0.001489
K06137	-5.3695	5.2638	5.0772e-05	0.001489
K06136	-5.3678	5.2621	5.1084e-05	0.001489
K09945	-5.3678	5.2621	5.1087e-05	0.001489
K06138	-5.3678	5.2621	5.1088e-05	0.001489
K02303	-3.9855	7.2624	5.1337e-05	0.001489
K00955	-5.562	5.2509	5.1588e-05	0.001489
K09986	-5.5612	5.2502	5.1738e-05	0.001489
K02225	-5.5597	5.2487	5.1879e-05	0.001489
K18940	-4.4438	3.583	5.2374e-05	0.001489
K09948	-5.5548	5.2438	5.2378e-05	0.001489
K00305	-5.5577	5.2467	5.241e-05	0.001489
K11935	-4.7546	3.1787	5.2656e-05	0.001489
K05603	-5.5509	5.24	5.2956e-05	0.001489
K19591	-5.5502	5.2393	5.3147e-05	0.001489
K03405	-3.2763	5.9999	5.526e-05	0.0015395
K06596	-5.4609	5.6124	5.7565e-05	0.0015819
K00480	-5.3939	4.7747	5.9068e-05	0.0015819
K10125	-5.82	6.4085	5.9184e-05	0.0015819
K03288	-5.107	4.0975	5.9307e-05	0.0015819
K09788	-4.2523	6.3022	5.9378e-05	0.0015819
K11531	-5.1619	3.9209	5.9527e-05	0.0015819
K10126	-5.8188	6.4074	5.9531e-05	0.0015819
K11960	-4.1469	6.2038	5.999e-05	0.0015819
K11962	-4.1469	6.2038	5.9991e-05	0.0015819
K07168	-4.2194	5.7244	6.5748e-05	0.0017128
K09880	-5.1983	5.2667	6.5998e-05	0.0017128
K16234	-5.2578	5.2625	6.6753e-05	0.0017233
K15125	-4.694	6.3827	6.9031e-05	0.0017729
K03319	-3.0258	6.7925	7.1564e-05	0.001824
K05524	-3.2682	6.0377	7.1762e-05	0.001824
K03863	-5.0867	5.3451	7.3929e-05	0.0018649
K14519	-5.59	7.21	7.5187e-05	0.001882
K08358	-5.6047	5.0152	7.8492e-05	0.0019548
K11961	-4.1535	6.1962	8.0352e-05	0.0019835
K11963	-4.1526	6.1953	8.061e-05	0.0019835
K01708	-3.6369	6.2801	8.0852e-05	0.0019835
K07506	-4.3882	5.9424	8.3705e-05	0.0020433
K02282	-3.7127	5.8726	8.4229e-05	0.002046
K16165	-3.5921	5.1881	8.7077e-05	0.0021048
K01725	-4.9526	3.9272	8.759e-05	0.0021069
K13636	-4.1473	5.9252	8.825e-05	0.0021124
K18479	-5.1904	4.3946	9.09e-05	0.0021513
K12979	-5.2181	6.2341	9.1165e-05	0.0021513
K10984	-4.6875	3.9458	9.1181e-05	0.0021513
K03414	-4.5295	6.1955	9.1791e-05	0.0021553
K01029	-3.2743	6.055	9.2463e-05	0.0021608
K07241	-3.9756	5.9566	9.4228e-05	0.0021851
K12658	-3.8986	1.8121	9.439e-05	0.0021851
K18893	-4.9638	5.6682	9.5472e-05	0.0021914
K07062	-3.7058	6.0122	9.5548e-05	0.0021914
K01075	-5.1285	5.3386	9.6976e-05	0.0022138
K00122	-4.708	3.6562	9.9492e-05	0.0022608
K03227	-4.4556	5.4991	0.00010852	0.0024546
K18347	-3.8198	2.246	0.00011385	0.0025241
K11442	-4.8565	3.3499	0.00011447	0.0025241
K07681	-4.8565	3.3499	0.00011454	0.0025241
K18118	-2.9522	6.3533	0.00011458	0.0025241
K18935	-4.8565	3.3499	0.00011459	0.0025241
K19078	-4.8565	3.3499	0.00011466	0.0025241
K18302	-4.8802	5.2676	0.00011882	0.0025958
K01692	-4.2586	7.5907	0.00011897	0.0025958
K07302	-5.1601	5.2528	0.00011953	0.0025958
K03457	-3.0407	7.5131	0.00012002	0.0025958
K08170	-4.5346	5.4482	0.00012092	0.0026037
K07733	-4.7849	6.2167	0.00012258	0.002628
K07357	-5.0594	3.9148	0.00012337	0.0026335
K07018	-4.7208	5.7033	0.00012665	0.0026918
K11891	-4.1544	6.1793	0.00013034	0.0027585
K18815	-3.6703	2.5963	0.00013378	0.0028191
K07796	-4.9803	4.4875	0.00013544	0.0028374
K01758	-4.0476	5.3664	0.0001358	0.0028374
K06169	-4.7655	5.9123	0.00013908	0.0028846
K00257	-2.1471	8.9789	0.00013923	0.0028846
K13730	-3.6315	1.8117	0.00014503	0.0029922
K00404	-5.0074	6.9468	0.00014861	0.0030532
K08973	-4.7897	5.7298	0.00015175	0.0031048
K13590	-4.2547	5.7056	0.00015909	0.0032417
K07326	-3.5908	1.2262	0.00016243	0.003296
K07093	-4.3192	5.7338	0.00016335	0.003301
K00412	-4.4808	6.1824	0.00018013	0.0036107
K14267	-3.9799	5.7527	0.00018151	0.0036236
K06152	-3.9775	5.3636	0.00018338	0.0036362
K06151	-3.9775	5.3636	0.00018362	0.0036362
K06134	-4.7972	5.6995	0.00019215	0.0037899
K03862	-4.9827	6.2397	0.00019567	0.0038288
K11472	-4.9025	5.6574	0.0002016	0.0039292
K00411	-4.48	6.1816	0.00020289	0.0039388
K13919	-3.2058	4.6478	0.00020724	0.0039709
K13920	-3.2058	4.6478	0.00020746	0.0039709
K18093	-5.5926	6.1844	0.00020771	0.0039709
K16856	-5.5924	6.1842	0.00020776	0.0039709
K00406	-4.7872	6.4637	0.00020933	0.0039853
K13637	-4.2132	2.9372	0.00021156	0.0039987
K00992	-3.4595	5.9234	0.00021165	0.0039987
K02525	-4.2699	5.9078	0.00021421	0.0040316
K03791	-5.5403	6.767	0.00022171	0.0041569
K11910	-4.2568	5.947	0.00022411	0.0041859
K11021	-5.5226	6.1828	0.00022517	0.0041898
K01479	-3.3516	6.387	0.00022691	0.0042055
K09796	-4.602	6.4759	0.00022771	0.0042055
K04103	-4.1078	5.4266	0.00023038	0.0042162
K08995	-4.9993	5.2111	0.00023129	0.0042162
K00405	-4.8026	6.4467	0.00023176	0.0042162
K00407	-4.8023	6.4464	0.00023235	0.0042162
K08651	-3.7607	2.0038	0.00024787	0.0044607
K02506	-4.2972	4.5664	0.00026099	0.004646
K01697	-3.4358	5.4625	0.00026213	0.0046496
K04062	-4.3779	5.6327	0.00026598	0.0047008
K15578	-4.6117	3.8479	0.00026785	0.004701
K15577	-4.6117	3.8479	0.00026789	0.004701
K08738	-3.894	5.8202	0.00026904	0.0047044
K07494	-3.9127	3.0089	0.00027504	0.0047924
K01028	-3.4716	5.9823	0.00028473	0.0049144
K17467	-3.3907	4.7675	0.00028546	0.0049144
K04719	-4.7265	5.6617	0.0002855	0.0049144
K05362	-3.7646	4.5505	0.00028604	0.0049144
K00523	-4.059	5.7207	0.00028908	0.0049305
K11903	-3.664	6.8267	0.00028948	0.0049305
K17466	-3.3941	4.7635	0.00028997	0.0049305
K11811	-4.7569	5.2695	0.00030113	0.0051027
K03220	-4.3211	5.2573	0.00030381	0.005117
K03223	-4.3208	5.2571	0.00030405	0.005117
K00130	-3.4231	6.4537	0.00030574	0.0051279
K00140	-3.0072	6.8296	0.00032197	0.0053639
K01485	-3.2747	6.5127	0.00032415	0.0053639
K11895	-3.5391	5.894	0.0003245	0.0053639
K01455	-3.7705	2.6349	0.00032669	0.0053639
K02352	-4.6252	4.1767	0.00033862	0.0053639
K07800	-4.6252	4.1767	0.00033873	0.0053639
K08255	-4.6252	4.1767	0.00033885	0.0053639
K09814	-4.6252	4.1767	0.00033888	0.0053639
K10850	-4.6252	4.1767	0.00033896	0.0053639
K13714	-4.6252	4.1767	0.00033906	0.0053639
K19077	-4.6252	4.1767	0.00033915	0.0053639
K18936	-4.6252	4.1767	0.00033915	0.0053639
K06020	-4.3529	4.0417	0.00033921	0.0053639
K19080	-4.6252	4.1767	0.00033925	0.0053639
K19083	-4.6252	4.1767	0.00033928	0.0053639
K19576	-4.6252	4.1767	0.00033938	0.0053639
K19084	-4.6252	4.1767	0.00033939	0.0053639
K02204	-3.6487	5.8243	0.00034359	0.0053919
K15012	-4.6076	5.3129	0.00034426	0.0053919
K15011	-4.6076	5.3129	0.00034444	0.0053919
K11905	-4.0839	5.7778	0.00034747	0.0054071
K01031	-4.6439	4.8001	0.0003476	0.0054071
K18908	-4.4385	4.0093	0.00035038	0.0054325
K06887	-4.0705	5.6974	0.00035144	0.0054325
K00457	-4.5197	6.4799	0.00035412	0.0054567
K11896	-3.517	5.8943	0.00035829	0.0055038
K07396	-3.994	5.6809	0.00037481	0.0057397
K13409	-4.1942	4.1262	0.00037604	0.0057408
K03928	-2.6658	6.6982	0.00039033	0.0059058
K14998	-4.9489	4.7662	0.00039044	0.0059058
K00249	-4.1963	6.7238	0.00039235	0.0059165
K10208	-4.6282	4.49	0.00040437	0.006061
K10209	-4.6282	4.49	0.00040439	0.006061
K11893	-3.8753	5.8504	0.00041427	0.0061772
K00019	-3.1864	6.1882	0.00041482	0.0061772
K11907	-3.9018	5.848	0.0004159	0.0061772
K02666	-2.6717	6.1028	0.00041807	0.0061907
K06995	-3.8657	6.2996	0.00043395	0.0064066
K07213	-2.3514	7.0766	0.00043634	0.0064227
K01274	-3.7442	3.1802	0.00044021	0.0064604
K01969	-4.4429	5.6771	0.00045226	0.006585
K05791	-4.6388	5.2391	0.00045271	0.006585
K18934	-4.5484	4.3476	0.00045705	0.0066227
K11906	-3.9926	5.836	0.00045799	0.0066227
K11892	-3.9453	5.846	0.00046446	0.0066966
K01750	-2.19	6.9475	0.00046622	0.0067025
K01826	-4.2826	3.9567	0.00047417	0.0067847
K11901	-3.838	5.8948	0.00047469	0.0067847
K04021	-4.0746	4.4436	0.0004856	0.0069008
K04020	-4.0746	4.4436	0.00048569	0.0069008
K15874	-2.6029	0.21136	0.00048702	0.0069008
K01816	-2.1639	6.7317	0.00049317	0.0069679
K11900	-3.8469	5.8505	0.00049658	0.0069739
K00098	-4.1599	4.4393	0.00049752	0.0069739
K09701	-4.6208	5.6673	0.00049783	0.0069739
K02471	-2.9035	6.0912	0.00050042	0.0069761
K13766	-4.5136	5.7035	0.00050082	0.0069761
K00685	-4.4017	5.6787	0.00050353	0.0069822
K00311	-4.1953	5.7279	0.00050409	0.0069822
K13541	-3.7468	5.3731	0.00051361	0.0070941
K07002	-4.1514	6.8808	0.00051731	0.0071253
K01659	-4.4711	5.8616	0.00052128	0.00716
K01401	-4.3229	3.6585	0.00052364	0.0071724
K01968	-4.5294	5.6736	0.00053088	0.0072364
K00253	-4.5294	5.6736	0.00053125	0.0072364
K07046	-3.4939	5.3895	0.00053575	0.0072776
K00822	-4.5259	5.6702	0.00054162	0.0073372
K17465	-2.888	4.8812	0.00054619	0.0073788
K08318	-4.0308	4.4518	0.00055238	0.007442
K02106	-2.8926	5.9221	0.00056471	0.0075875
K11384	-4.0021	5.2749	0.0005726	0.0076726
K03366	-3.4014	6.1418	0.00057783	0.0077216
K08258	-4.3146	3.6507	0.00058607	0.00779
K13715	-4.3146	3.6507	0.0005861	0.00779
K14195	-4.3514	3.9154	0.00060024	0.0079564
K14393	-3.5088	6.2715	0.00060661	0.0080193
K09792	-4.3558	5.6676	0.00061662	0.0081086
K10237	-2.8213	0.32579	0.00061666	0.0081086
K14160	-4.3076	3.7998	0.000626	0.0082057
K14161	-3.9926	4.0256	0.00062736	0.0082057
K06016	-2.0835	7.374	0.00067119	0.0087325
K01707	-4.6005	5.6272	0.00068145	0.0088307
K11178	-2.7288	-0.17008	0.00068231	0.0088307
K05792	-3.3372	5.6479	0.00071122	0.0091786
K01113	-4.2611	5.981	0.0007185	0.0092182
K07683	-3.6514	4.2911	0.00071974	0.0092182
K10022	-3.6978	5.3432	0.00076421	0.0097625
K06985	-4.528	5.6314	0.00078347	0.0099827
K07696	-3.5514	4.3062	0.00078728	0.010005
K02655	-3.3025	5.8304	0.0007984	0.010121
K02656	-4.0311	5.6886	0.00081945	0.010361
K02671	-4.1491	5.6838	0.00082442	0.010374
K06903	-2.6298	6.9193	0.00082468	0.010374
K08086	-4.5012	5.6368	0.0008288	0.01039
K02665	-4.5003	5.636	0.00083017	0.01039
K09926	-4.4954	5.6312	0.00083802	0.010438
K02673	-4.4954	5.6312	0.00083827	0.010438
K15866	-2.8053	5.6688	0.00085765	0.010653
K01959	-3.8895	5.3236	0.0008816	0.010875
K13481	-4.1223	5.6619	0.00090027	0.011056
K11936	-3.0321	4.5912	0.00090138	0.011056
K00303	-3.2141	5.496	0.00090424	0.011064
K11032	-4.2635	4.0057	0.00091202	0.011109
K14199	-4.2635	4.0057	0.00091245	0.011109
K03153	-3.713	5.9771	0.00091753	0.011144
K17315	-4.2418	5.2519	0.00092724	0.011234
K01635	-3.2922	4.9369	0.00097489	0.011723
K09992	-2.9509	1.0726	0.00097696	0.011723
K00641	-2.2876	6.8026	0.0009789	0.011723
K16710	-2.7023	5.3506	0.00097951	0.011723
K16088	-3.5509	8.7295	0.0010081	0.012037
K00413	-4.0192	5.7247	0.0010142	0.01208
K14194	-4.424	5.3809	0.0010207	0.012127
K03342	-3.5806	3.8196	0.0010418	0.012349
K00148	-4.7391	6.2016	0.0010493	0.012408
K07102	-2.868	5.9729	0.001055	0.012445
K05372	-3.1876	1.0892	0.0010634	0.012514
K12254	-4.7944	6.2003	0.0010739	0.012609
K07401	-4.23	5.2945	0.0010815	0.012667
K12269	-3.6612	4.3246	0.0010885	0.012682
K09982	-3.3548	4.0909	0.00109	0.012682
K00687	-3.1972	3.745	0.0010925	0.012682
K11689	-3.3158	5.3647	0.001116	0.012857
K13655	-3.6995	5.3217	0.0011204	0.012878
K14162	-3.6859	4.0594	0.0011465	0.013147
K08717	-2.1848	7.2594	0.0011575	0.013243
K15868	-2.4012	0.48341	0.001162	0.013263
K01473	-3.4301	5.4018	0.0011861	0.013502
K02672	-4.3437	5.6451	0.0011884	0.013502
K07020	-4.3004	5.2742	0.0011973	0.013549
K02664	-3.8702	5.6984	0.001198	0.013549
K13651	-3.699	5.3212	0.001201	0.013552
K10023	-4.2965	5.2705	0.0012089	0.013581
K10024	-4.2965	5.2705	0.0012091	0.013581
K18991	-3.3857	3.5079	0.0012802	0.014342
K07267	-3.899	6.8536	0.0012826	0.014342
K12268	-3.5589	4.1563	0.0012901	0.01436
K19134	-2.8347	0.65718	0.0013054	0.014498
K01699	-2.7346	4.7158	0.0013098	0.014513
K02663	-4.1504	5.6542	0.0013277	0.014679
K12270	-3.4922	3.9892	0.0013519	0.01488
K10851	-3.9637	4.2039	0.0013568	0.0149
K13529	-4.1954	5.2261	0.0014221	0.015514
K07485	-3.7512	3.0585	0.0014501	0.015785
K02753	-2.7786	4.8012	0.0014749	0.016019
K15371	-4.1352	5.2875	0.0014835	0.016077
K15778	-2.7119	5.6845	0.001489	0.016101
K11038	-4.3296	5.3122	0.001516	0.016357
K14977	-2.5828	3.489	0.0015604	0.0168
K09007	-2.6208	6.1849	0.0015814	0.016989
K01768	-3.0588	4.3329	0.0016207	0.017335
K02613	-3.2609	1.776	0.0016334	0.017434
K01724	-3.8463	5.7621	0.0016525	0.017561
K11040	-4.3427	5.7947	0.0016958	0.017982
K16651	-3.0629	4.8391	0.0017672	0.0187
K01220	-2.85	4.7301	0.0018192	0.019209
K08084	-2.6584	6.1991	0.0018552	0.019547
K07734	-3.679	5.9048	0.0018707	0.019669
K08344	-3.8973	4.5857	0.0019336	0.020243
K06218	-2.1663	6.3416	0.0020207	0.021037
K07266	-3.5244	3.8013	0.0020354	0.02113
K15736	-3.8937	4.5032	0.0020573	0.021313
K13480	-3.5095	3.9029	0.0020818	0.02143
K10241	-2.4829	1.846	0.0021761	0.022281
K01040	-2.9685	5.3925	0.0021866	0.022281
K00500	-4.0323	5.6487	0.002187	0.022281
K01039	-2.9685	5.3925	0.002187	0.022281
K03490	-2.243	5.076	0.0022343	0.022669
K01434	-3.7976	5.3257	0.0022578	0.022861
K03756	-2.261	5.7987	0.0022702	0.022918
K00856	-2.853	4.2645	0.0022728	0.022918
K10107	-3.5239	3.8009	0.0022903	0.02294
K09689	-3.5239	3.8009	0.002291	0.02294
K09688	-3.5239	3.8009	0.0022917	0.02294
K01801	-4.079	4.7994	0.0022936	0.02294
K15737	-3.8895	4.4991	0.0023015	0.022973
K00302	-3.9929	5.3339	0.0023802	0.023603
K12256	-4.0133	5.2817	0.0023833	0.023603
K18333	-2.9877	5.4443	0.0023837	0.023603
K15869	-2.5408	0.23022	0.0024142	0.023856
K00054	-2.802	6.06	0.0024587	0.024199
K02562	-3.8985	4.5047	0.0025086	0.024641
K10210	-3.7384	4.2181	0.002529	0.024743
K10211	-3.7384	4.2181	0.002529	0.024743
K04561	-3.0521	3.5335	0.0025375	0.024777
K16346	-3.4278	3.9079	0.0025691	0.025036
K18334	-3.261	5.3916	0.0026151	0.025434
K02258	-3.7415	3.9784	0.0026371	0.025598
K00712	-3.3828	5.3498	0.0026635	0.025753
K11894	-3.7135	5.295	0.0027065	0.02611
K07157	-3.7418	5.7364	0.0027248	0.026145
K03279	-3.4061	4.5762	0.0027568	0.026396
K10242	-2.3346	1.5647	0.0028182	0.026931
K00355	-2.7797	5.5192	0.0028813	0.027428
K07182	-3.8686	6.2508	0.0029582	0.028106
K01720	-3.7061	5.8881	0.0029672	0.028137
K16238	-3.9947	5.2635	0.0030021	0.028413
K00135	-2.0783	8.0558	0.0030136	0.028413
K14205	-2.44	6.2161	0.003048	0.028683
K18320	-3.5774	3.3899	0.0030845	0.028915
K00590	-2.6944	3.8801	0.0031982	0.029868
K01640	-2.5243	6.2726	0.0032088	0.02991
K05297	-2.6752	5.5435	0.0032909	0.03056
K06120	-2.6118	3.3277	0.0033446	0.031
K14333	-2.6776	1.3397	0.0034093	0.031541
K18214	-2.1592	-0.081876	0.0034903	0.032109
K15524	-2.4982	4.6267	0.0035263	0.03238
K07226	-3.8595	5.2472	0.0035789	0.032741
K11102	-2.8271	6.3935	0.0036311	0.033096
K00276	-3.0042	2.0651	0.0041384	0.037035
K11693	-3.4624	4.2326	0.0043019	0.03836
K07165	-3.4161	8.6348	0.0044102	0.039061
K11937	-3.2412	3.2488	0.0044345	0.039061
K02054	-2.0448	7.7548	0.0044351	0.039061
K02511	-2.9775	2.0415	0.0044387	0.039061
K02415	-2.6096	6.953	0.0044456	0.039061
K00451	-3.7893	5.2897	0.0044519	0.039061
K00450	-2.1279	4.6614	0.0045102	0.039432
K01819	-3.2449	5.283	0.0045826	0.039924
K11890	-2.7244	1.3114	0.0046539	0.04019
K02786	-2.5268	4.8039	0.0048784	0.041836
K09958	-2.7001	1.2908	0.0049635	0.04249
K03417	-3.1677	5.9406	0.0049719	0.04249
K01318	-3.6991	5.4918	0.0050923	0.043368
K16839	-2.7252	1.3119	0.0051929	0.044073
K03930	-2.3107	2.608	0.0053826	0.045448
K07178	-3.4611	5.3346	0.005401	0.045525
K01261	-2.7678	4.6498	0.0054425	0.045797
K00918	-2.1206	0.70352	0.0054768	0.046007
K08967	-3.3816	5.3516	0.0054891	0.046032
K02618	-2.6686	1.2641	0.0055467	0.046325
K02617	-2.6686	1.2641	0.0055492	0.046325
K08964	-3.3752	5.3457	0.0055522	0.046325
K00372	-2.7075	5.8693	0.0055708	0.046402
K02538	-2.891	4.4447	0.0055967	0.046538
K14063	-2.6598	1.2567	0.0056366	0.046791
K01727	-2.5656	3.3808	0.0058508	0.048245
K15269	-3.0052	3.9987	0.0058994	0.048564
K07180	-2.6904	6.045	0.0060043	0.049103
K09786	-2.6904	6.045	0.0060047	0.049103
K05565	-3.2215	5.8765	0.0061632	0.050233
K11073	-2.8624	8.0679	0.006177	0.050262
K02508	-2.61	1.2148	0.0063518	0.051302
K00455	-2.61	1.2148	0.0063568	0.051302
K04016	-3.3813	4.4944	0.0063871	0.051339
K04013	-3.3813	4.4944	0.0063875	0.051339
K09964	-2.7688	3.8398	0.0063927	0.051339
K16841	-3.071	5.3952	0.0064227	0.051413
K16840	-2.6366	1.2371	0.0064916	0.051848
K16842	-2.6366	1.2371	0.0064981	0.051848
K10555	-2.8297	4.0836	0.0067142	0.053142
K09950	-3.8468	6.2407	0.0067982	0.053721
K10557	-2.8287	4.0828	0.0068402	0.053804
K10558	-2.8287	4.0828	0.0068415	0.053804
K10556	-2.8231	4.0844	0.006855	0.053825
K16210	-2.7598	5.1194	0.0069375	0.054386
K09699	-3.0556	5.8828	0.0070049	0.054828
K11931	-2.0743	3.975	0.007037	0.054905
K09145	-3.1105	3.4935	0.0071423	0.05549
K13979	-2.5262	6.4261	0.0074657	0.057342
K11704	-2.6802	4.5237	0.0077122	0.058959
K00116	-2.2385	7.5043	0.0079854	0.060485
K07152	-3.0784	6.5996	0.0080377	0.060788
K07454	-2.4187	4.7326	0.0081517	0.061462
K14057	-2.5638	1.1759	0.0081712	0.061515
K12556	-2.2858	2.4844	0.0082818	0.062054
K07222	-3.1107	5.391	0.0084032	0.062592
K19081	-2.9739	4.2856	0.0084437	0.062699
K19082	-2.9739	4.2856	0.0084459	0.062699
K02530	-2.558	4.6566	0.008504	0.062947
K02788	-2.1981	4.9832	0.0085146	0.062947
K07169	-2.5734	1.1837	0.0086271	0.063683
K13935	-2.3204	2.8484	0.008756	0.064442
K19504	-2.3143	3.3533	0.0087744	0.064481
K13936	-2.5586	1.1714	0.0089042	0.06524
K13732	-2.6015	3.2636	0.0089598	0.06555
K14475	-2.6833	5.3974	0.0089997	0.065744
K03802	-3.1097	4.744	0.0090737	0.066187
K03566	-2.2866	7.5468	0.0091389	0.066564
K13928	-2.3865	1.4028	0.0091725	0.066711
K10001	-2.3752	7.4334	0.0093638	0.067642
K10974	-2.0752	5.7035	0.0094386	0.067944
K12222	-2.7882	3.1296	0.0095105	0.068007
K12217	-2.7882	3.1296	0.0095142	0.068007
K12214	-2.7882	3.1296	0.0095153	0.068007
K12203	-2.7882	3.1296	0.0095163	0.068007
K00263	-3.0356	5.5261	0.009776	0.069762
K13932	-2.4091	2.8033	0.0098175	0.069856

## Sheet: DEG
K08728
K15976
K18554
K13275
K11004
K06045
K10800
K15331
K18094
K18095
K18783
K07239
K02239
K00692
K03301
K18939
K19097
K00274
K18775
K06893
K02594
K00131
K19701
K07076
K19419
K19137
K06880
K03409
K02591
K00686
K12292
K08982
K13820
K11636
K05521
K06307
K02590
K02589
K02586
K13688
K01361
K08221
K06434
K15654
K06415
K06296
K19242
K09477
K13794
K13795
K01458
K17204
K17203
K17202
K07649
K17463
K00108
K01857
K13926
K08195
K17468
K17473
K12944
K06908
K00883
K10985
K00141
K07774
K00481
K18478
K02624
K03381
K03464
K01856
K12661
K01908
K07345
K16321
K15773
K07311
K12528
K17850
K01429
K06121
K00449
K07283
K07243
K11200
K07358
K02280
K08167
K10986
K12240
K07665
K02488
K15722
K11929
K13630
K16695
K02972
K12943
K01169
K19688
K18140
K19776
K07795
K09932
K08996
K09912
K18325
K02298
K19048
K07351
K00252
K00448
K02299
K13921
K01631
K07350
K00261
K07789
K07788
K07702
K18923
K07644
K10764
K00529
K02167
K00880
K19096
K07349
K02234
K01032
K01053
K05560
K07810
K02300
K17464
K06906
K03187
K03190
K03188
K03189
K05563
K05877
K05997
K13633
K16301
K01426
K01430
K00045
K03208
K05358
K17737
K02229
K07224
K00138
K19585
K19586
K07710
K05564
K07700
K03819
K15540
K11904
K02168
K03207
K01428
K07799
K02509
K00459
K19587
K06140
K18480
K07794
K13580
K05875
K07028
K00121
K02228
K07348
K15576
K09919
K01555
K01055
K08194
K00304
K06139
K02297
K02079
K18335
K13796
K14762
K11959
K05836
K06137
K06136
K09945
K06138
K02303
K00955
K09986
K02225
K18940
K09948
K00305
K11935
K05603
K19591
K03405
K06596
K00480
K10125
K03288
K09788
K11531
K10126
K11960
K11962
K07168
K09880
K16234
K15125
K03319
K05524
K03863
K14519
K08358
K11961
K11963
K01708
K07506
K02282
K16165
K01725
K13636
K18479
K12979
K10984
K03414
K01029
K07241
K12658
K18893
K07062
K01075
K00122
K03227
K18347
K11442
K07681
K18118
K18935
K19078
K18302
K01692
K07302
K03457
K08170
K07733
K07357
K07018
K11891
K18815
K07796
K01758
K06169
K00257
K13730
K00404
K08973
K13590
K07326
K07093
K00412
K14267
K06152
K06151
K06134
K03862
K11472
K00411
K13919
K13920
K18093
K16856
K00406
K13637
K00992
K02525
K03791
K11910
K11021
K01479
K09796
K04103
K08995
K00405
K00407
K08651
K02506
K01697
K04062
K15578
K15577
K08738
K07494
K01028
K17467
K04719
K05362
K00523
K11903
K17466
K11811
K03220
K03223
K00130
K00140
K01485
K11895
K01455
K02352
K07800
K08255
K09814
K10850
K13714
K19077
K18936
K06020
K19080
K19083
K19576
K19084
K02204
K15012
K15011
K11905
K01031
K18908
K06887
K00457
K11896
K07396
K13409
K03928
K14998
K00249
K10208
K10209
K11893
K00019
K11907
K02666
K06995
K07213
K01274
K01969
K05791
K18934
K11906
K11892
K01750
K01826
K11901
K04021
K04020
K15874
K01816
K11900
K00098
K09701
K02471
K13766
K00685
K00311
K13541
K07002
K01659
K01401
K01968
K00253
K07046
K00822
K17465
K08318
K02106
K11384
K03366
K08258
K13715
K14195
K14393
K09792
K10237
K14160
K14161
K06016
K01707
K11178
K05792
K01113
K07683
K10022
K06985
K07696
K02655
K02656
K02671
K06903
K08086
K02665
K09926
K02673
K15866
K01959
K13481
K11936
K00303
K11032
K14199
K03153
K17315
K01635
K09992
K00641
K16710
K16088
K00413
K14194
K03342
K00148
K07102
K05372
K12254
K07401
K12269
K09982
K00687
K11689
K13655
K14162
K08717
K15868
K01473
K02672
K07020
K02664
K13651
K10023
K10024
K18991
K07267
K12268
K19134
K01699
K02663
K12270
K10851
K13529
K07485
K02753
K15371
K15778
K11038
K14977
K09007
K01768
K02613
K01724
K11040
K16651
K01220
K08084
K07734
K08344
K06218
K07266
K15736
K13480
K10241
K01040
K00500
K01039
K03490
K01434
K03756
K00856
K10107
K09689
K09688
K01801
K15737
K00302
K12256
K18333
K15869
K00054
K02562
K10210
K10211
K04561
K16346
K18334
K02258
K00712
K11894
K07157
K03279
K10242
K00355
K07182
K01720
K16238
K00135
K14205
K18320
K00590
K01640
K05297
K06120
K14333
K18214
K15524
K07226
K11102
K00276
K11693
K07165
K11937
K02054
K02511
K02415
K00451
K00450
K01819
K11890
K02786
K09958
K03417
K01318
K16839
K03930
K07178
K01261
K00918
K08967
K02618
K02617
K08964
K00372
K02538
K14063
K01727
K15269
K07180
K09786
K05565
K11073
K02508
K00455
K04016
K04013
K09964
K16841
K16840
K16842
K10555
K09950
K10557
K10558
K10556
K16210
K09699
K11931
K09145
K13979
K11704
K00116
K07152
K07454
K14057
K12556
K07222
K19081
K19082
K02530
K02788
K07169
K13935
K19504
K13936
K13732
K14475
K03802
K03566
K13928
K10001
K10974
K12222
K12217
K12214
K12203
K00263
K13932
